# Supplementary material for: Changes in the Gut Metabolic Profile of Gestational Diabetes Mellitus Rats Following Probiotic Supplementation
Source: Front Microbiol. 2022 Apr 8;13:779314. doi: 10.3389/fmicb.2022.779314 (PMC9024396; doi:10.3389/fmicb.2022.779314)
Supplement: Supplementary file 1 [file Table_1.xlsx]

## Sheet: H_dose-Control
The changed metabolites in GDM rats treated with high-dose probiotics supplements versus normal pregnant rats
id	MS2 name	MS2 score	MS1 name	MS1 ppm	rt	mz	SuperClass	type	MEAN H_dose	MEAN Control	VIP	P-VALUE	Q-VALUE	FOLD CHANGE	LOG_FOLDCHANGE
1	1-Pyrroline	1			488.8	70.0658	Organoheterocyclic compounds	forward	0.0248806	0.00870466	1.21174	0.0084571	0.0192281	2.8583	1.51516
2	Creatinine	0.999974			171.286	114.066	Organic acids and derivatives	forward	321.564	45.5345	1.19124	0.000216112	0.00132153	7.06199	2.82008
3	Betaine	0.999814			281.738	118.086	Organic acids and derivatives	forward	3.23324	2.31542	0.34867	0.338056	0.397234	1.3964	0.48171
4	Adenine	0.999814			162.678	136.062	Organoheterocyclic compounds	forward	12.3216	7.00719	0.6567	0.0357805	0.0602467	1.75843	0.814285
5	Cytosine	0.999749			202.287	112.051	Organoheterocyclic compounds	forward	0.723473	0.342362	0.865995	0.0331415	0.05647	2.11318	1.07942
6	2-Methylpyridine	0.999731			259.827	94.0654	Organoheterocyclic compounds	forward	0.05566	1.03336	1.45347	6.69527e-05	0.000608126	0.0538632	-4.21456
7	3-Formyl-6-hydroxyindole	0.99973			69.0287	162.055	Organoheterocyclic compounds	forward	0.918486	4.69976	1.17716	0.00284442	0.00848604	0.195433	-2.35526
8	2-Hydroxypyridine	0.999646			178.164	96.0447	Organoheterocyclic compounds	forward	0.201039	0.0819992	1.29502	0.00132416	0.00479634	2.45172	1.2938
9	Hypoxanthine	0.9996			184.679	137.046	Organoheterocyclic compounds	forward	3.25559	3.06915	0.0286793	0.870195	0.892755	1.06075	0.085082
10	D-Proline	0.999504			319.733	116.071	Organic acids and derivatives	forward	8.44134	2.01417	0.62557	0.288335	0.347339	4.19099	2.06729
11	1-Methylnicotinamide	0.99948			299.491	137.071	Organoheterocyclic compounds	forward	6.87521	0.971698	1.02661	0.00433355	0.0115617	7.07545	2.82282
12	Choline	0.999108			211.256	104.107	Organic nitrogen compounds	forward	0.395382	0.113416	1.29815	0.00114877	0.00431775	3.48612	1.80162
13	2,6-Dimethylpyridine	0.999081			254.732	108.081	Organoheterocyclic compounds	forward	0.0828655	0.0353529	1.22504	0.00158158	0.0054403	2.34395	1.22894
14	Quinoline	0.999033			133.728	130.065	Organoheterocyclic compounds	forward	0.191687	0.0914943	0.769609	0.164969	0.215771	2.09507	1.067
15	L-Valine	0.998939			309.94	118.086	Organic acids and derivatives	forward	3.88387	0.891747	0.710932	0.227934	0.283867	4.35535	2.12279
16	Niacinamide	0.998917			56.7426	123.055	Organoheterocyclic compounds	forward	1.77508	5.03365	1.16144	0.000291136	0.00163047	0.352643	-1.50372
17	Inosine	0.998872			225.43	269.088	Nucleosides, nucleotides, and analogues	forward	0.949043	1.19034	0.230873	0.398994	0.459214	0.797285	-0.326832
18	2,5-Dihydro-2,4-dimethyloxazole	0.99862			51.3693	100.076	Organoheterocyclic compounds	forward	64.8568	0.425005	1.46407	0.0020323	0.00661649	152.603	7.25364
19	4-Aminophenol	0.998429			45.9007	110.06	Benzenoids	forward	1.03808	0.59488	0.56885	0.195785	0.249536	1.74502	0.803247
20	1-Butylamine	0.998092			14.9996	74.0969	Organic nitrogen compounds	forward	0.0905497	0.0641983	0.658468	0.098491	0.139748	1.41047	0.496174
21	D-Alanine	0.998087			355.484	90.0553	Organic acids and derivatives	forward	3.07654	0.490017	1.3838	0.00154528	0.00535131	6.27843	2.6504
22	Isoquinoline	0.998043			34.7907	130.065	Organoheterocyclic compounds	forward	0.0835918	0.200806	1.12666	0.0039546	0.0107682	0.416281	-1.26437
23	5-Methylquinoxaline	0.997842			256.857	145.076	Organoheterocyclic compounds	forward	0.338409	0.0817278	1.44951	2.82003e-08	4.60588e-06	4.14068	2.04987
24	Pyrrolidonecarboxylic acid	0.997839			412.76	130.05	Organic acids and derivatives	forward	0.698931	0.21637	1.11638	9.30012e-05	0.000760865	3.23025	1.69165
25	Adenosine	0.997765			171.197	268.103	Nucleosides, nucleotides, and analogues	forward	16.1444	17.4951	0.553941	0.84605	0.872267	0.922792	-0.115922
26	Pisatin	0.997675			606.215	315.086	Phenylpropanoids and polyketides	forward	0.117601	0.136365	0.0801501	0.48271	0.539997	0.862401	-0.213569
27	Nicotinic acid	0.997666			230.657	124.039	Organoheterocyclic compounds	forward	0.890942	0.616685	0.43646	0.207409	0.262379	1.44473	0.530797
28	Guanine	0.997259			274.173	152.056	Organoheterocyclic compounds	forward	0.401871	0.339531	0.291281	0.546888	0.600759	1.18361	0.243188
29	1-Methyl-2-pyrrolecarboxaldehyde	0.997197			281.15	110.06	Organic oxygen compounds	forward	0.0969407	0.1552	0.961158	0.00437252	0.0116415	0.624616	-0.678958
30	Quinoline-4,8-diol	0.997195			186.319	162.055	Organoheterocyclic compounds	forward	0.228497	1.1531	1.27212	0.00100217	0.00390174	0.198159	-2.33527
31	LysoPE(16:0/0:0)	0.996828			255.366	454.292	Lipids and lipid-like molecules	forward	0.0141098	0.00020882	1.40884	0.000213068	0.00131095	67.5691	6.07829
32	1H-Indole-3-carboxaldehyde	0.996625			40.8557	146.06	Organoheterocyclic compounds	forward	0.140476	1.36267	1.3683	5.45825e-05	0.000533531	0.103089	-3.27804
33	3-Methylpyrrolo[1,2-a]pyrazine	0.996565			144.88	134.071	Organoheterocyclic compounds	forward	0.0925782	0.652902	1.34757	2.33408e-06	7.7369e-05	0.141795	-2.81812
34	6,7-Dihydro-5-methyl-5H-cyclopenta[b]pyrazine	0.996344			252.909	135.092	Organoheterocyclic compounds	forward	0.100454	0.578499	1.45488	5.19057e-07	3.00819e-05	0.173646	-2.52578
35	Indole	0.996213			124.729	118.065	Organoheterocyclic compounds	forward	0.403993	0.144036	1.3663	0.000475993	0.00227681	2.80481	1.4879
36	gamma-Aminobutyric acid	0.996166			380.978	104.071	Organic acids and derivatives	forward	4.68603	0.522456	1.4622	0.000105647	0.000825658	8.96924	3.16499
37	Thiamine	0.996149			346.553	265.111	Organoheterocyclic compounds	forward	8.97455	0.717545	1.27532	0.00315974	0.00913548	12.5073	3.6447
38	L-Carnitine	0.996122			360.882	162.112	Organic nitrogen compounds	forward	23.5232	1.98968	1.43032	1.48391e-05	0.000233778	11.8226	3.56348
39	p-Aminobenzoic acid	0.996081			294.923	138.055	Benzenoids	forward	2.13575	1.55704	0.574494	0.51443	0.570087	1.37167	0.455932
40	N-Acetylhistamine	0.995768			142.641	154.097	Organic acids and derivatives	forward	56.9229	8.87583	1.05456	0.0402843	0.0660594	6.41325	2.68105
41	(+)-2,3-Dihydro-3-methyl-1H-pyrrole	0.99558			282.662	84.0812	Organoheterocyclic compounds	forward	0.267689	0.274883	0.0186039	0.863748	0.887661	0.973828	-0.0382607
42	L-Palmitoylcarnitine	0.995565			191.297	400.341	Lipids and lipid-like molecules	forward	1.44851	0.0220274	1.48741	7.80013e-06	0.000157104	65.7592	6.03912
43	2-O-Methylcytosine	0.995493			190.383	126.066	Organoheterocyclic compounds	forward	1.93793	1.07843	0.75023	0.050784	0.0800619	1.797	0.845587
44	Protoanemonin	0.994959			460.935	97.0287	Organoheterocyclic compounds	forward	0.127987	0.0126047	1.09573	0.00648946	0.0156245	10.1539	3.34396
45	Methyl nicotinate	0.994887			227.221	138.055	Organoheterocyclic compounds	forward	2.84058	2.40838	0.367056	0.464926	0.523231	1.17946	0.238121
46	Kynurenic acid	0.994102			198.165	190.05	Organoheterocyclic compounds	forward	6.10422	0.314737	1.39352	0.00024555	0.00144547	19.3946	4.27759
47	2,6-Dimethylpyrazine	0.993961			304.469	109.076	Organoheterocyclic compounds	forward	0.0385431	0.101672	1.07874	0.000876881	0.00354396	0.379091	-1.39938
48	2-Propene-1-thiol	0.993854			155.488	75.0268	Organosulfur compounds	forward	0.289291	0.106856	0.775579	0.0467651	0.0745503	2.70729	1.43685
49	1,3-Dihydro-(2H)-indol-2-one	0.993795			38.2037	134.063	Organoheterocyclic compounds	forward	0.0965889	0.0527676	0.409449	0.182957	0.235932	1.83046	0.872206
50	Pyridine	0.993123			308.447	80.0499	Organoheterocyclic compounds	forward	0.0249026	0.0210627	0.504903	0.536905	0.591418	1.18231	0.241606
51	1,2,5,6-Tetrahydro-4H-pyrrolo[3,2,1-ij]quinolin-4-one	0.99272			39.7158	174.091	Organoheterocyclic compounds	forward	0.506816	0.443305	0.187853	0.683422	0.729726	1.14327	0.193165
52	2-Piperidinone	0.992597			107.759	100.076	Organoheterocyclic compounds	forward	1.46393	0.25872	0.866592	0.08145	0.118719	5.65835	2.50038
53	N-Acetylcadaverine	0.992577			306.709	145.133	Organic acids and derivatives	forward	12.3228	1.21683	1.34119	0.0173475	0.0337958	10.127	3.34014
54	Trimethylamine N-oxide	0.991993			319.732	76.0761	Organic nitrogen compounds	forward	0.033366	0.0211566	0.870467	0.00674429	0.0161042	1.5771	0.65727
55	Protein serine	0.991899			385.223	106.05	Organic acids and derivatives	forward	0.0772641	0.0190926	1.30092	0.000450463	0.00218849	4.04682	2.01679
56	SN38 glucuronide	0.991741			415.642	569.169	Alkaloids and derivatives	forward	0.0246352	0.0193207	0.110646	0.610642	0.662408	1.27506	0.35057
57	Histamine	0.991735			370.818	112.087	Organic nitrogen compounds	forward	10.7237	2.42044	1.1063	0.014701	0.0297296	4.43046	2.14746
58	Deoxyadenosine	0.99159			137.609	252.108	Nucleosides, nucleotides, and analogues	forward	1.49856	1.27204	0.071154	0.6921	0.737697	1.17808	0.236432
59	L-Glutamic acid	0.99154			411.948	148.06	Organic acids and derivatives	forward	3.96692	1.086	1.19435	0.000287781	0.00161874	3.65276	1.86899
60	Nervonyl carnitine	0.991367			37.4967	102.128	Organic nitrogen compounds	forward	0.0357172	0.0296615	0.493343	0.147604	0.196579	1.20416	0.268027
61	Leukoaminochrome	0.991342			288.926	152.07	Organoheterocyclic compounds	forward	0.874431	0.123556	1.466	3.32657e-06	9.39703e-05	7.07722	2.82318
62	1-Methylhistamine	0.99091			334.801	126.102	Organic nitrogen compounds	forward	7.34771	3.5551	0.574681	0.0504484	0.0795819	2.06681	1.0474
63	6-Methyladenine	0.990088			264.708	150.076	Organoheterocyclic compounds	forward	0.0346715	0.0364552	0.319928	0.867073	0.890264	0.951071	-0.0723757
64	N-Lactoyl ethanolamine	0.989236			158.125	134.081	Organonitrogen compounds	forward	0.0892757	0.193808	1.0805	0.000223199	0.00135464	0.46064	-1.11829
65	1-Kestose	0.989021			437.108	527.158	Organic oxygen compounds	forward	0.113446	0.0120053	1.28435	0.0133521	0.0276045	9.44966	3.24026
66	2-Aminonaphthalene	0.988932			33.9152	144.081	Benzenoids	forward	0.0712509	0.0579832	0.428944	0.167966	0.219117	1.22882	0.297272
67	N-Acetylhistidine	0.98806			329.712	198.087	Organic acids and derivatives	forward	0.667234	0.151018	1.39563	0.000361897	0.00187915	4.41825	2.14347
68	Venoterpine	0.987726			247.845	150.091	Organoheterocyclic compounds	forward	0.119428	1.73726	1.44338	1.27869e-06	5.31782e-05	0.0687452	-3.8626
69	1-Methylhypoxanthine	0.98743			145.223	151.061	Organoheterocyclic compounds	forward	1.62343	0.21539	1.15807	0.00887346	0.0199875	7.53716	2.91402
70	Mesalazine	0.987076			358.26	154.05	Benzenoids	forward	0.464304	0.789474	0.206559	0.324243	0.384309	0.588118	-0.765822
71	Lauroyl diethanolamide	0.987053			44.1077	288.252	Lipids and lipid-like molecules	forward	0.0361277	0.0288809	0.345743	0.290099	0.349043	1.25092	0.322989
72	Cinnzeylanol	0.986909			283.632	385.219	Lipids and lipid-like molecules	forward	0.0120444	0.0098405	0.347377	0.627977	0.678671	1.22396	0.291559
73	N-Nitroso-pyrrolidine	0.986774			51.7809	101.079	Organoheterocyclic compounds	forward	4.2739	0.18037	1.41834	0.00328633	0.00938666	23.6952	4.56652
74	Acetylhydrazine	0.986609			308.872	75.0558	Organic acids and derivatives	forward	0.0174181	0.0150276	0.495087	0.359233	0.419525	1.15908	0.212976
75	Genistein	0.98621			55.7822	271.059	Phenylpropanoids and polyketides	forward	1.23926	0.0168892	1.48047	5.28522e-07	3.02402e-05	73.376	6.19724
76	Phenylacetaldehyde	0.986025			189.713	121.065	Benzenoids	forward	0.159113	0.162155	0.231769	0.938458	0.9502	0.981239	-0.0273231
77	Methylpyrazine	0.985907			142.667	95.0606	Organoheterocyclic compounds	forward	7.00587	1.13394	1.1079	0.0401962	0.0659753	6.17834	2.62722
78	Trigonelline	0.985785			364.457	138.055	Alkaloids and derivatives	forward	0.0477321	0.0571825	0.502395	0.243409	0.299855	0.834733	-0.260614
79	Lysyl-Glycine	0.98505			330.313	204.134	Organic acids and derivatives	forward	12.2412	2.1659	1.10151	0.00292946	0.0086649	5.65181	2.49871
80	1H-Pyrrole-2-carboxaldehyde	0.98504			153.371	96.0447	Organic oxygen compounds	forward	0.133617	0.137062	0.0646003	0.879167	0.900828	0.974867	-0.0367221
81	L-Phenylalanine	0.984975			270.312	166.086	Organic acids and derivatives	forward	4.96719	0.755115	0.552313	0.276639	0.334552	6.57806	2.71766
82	Thymine	0.984959			86.8071	127.05	Organoheterocyclic compounds	forward	0.158586	0.210703	0.323899	0.270689	0.328247	0.75265	-0.40995
83	beta-Alanine	0.984539			47.8738	90.0553	Organic acids and derivatives	forward	0.373639	0.279938	0.792996	0.0286071	0.0500736	1.33472	0.416536
84	N-Acetylputrescine	0.9843			327.668	131.118	Organic acids and derivatives	forward	11.2602	1.0451	1.41644	0.00749222	0.0175222	10.7744	3.42953
85	Glycitein	0.984232			45.2187	285.075	Phenylpropanoids and polyketides	forward	4.12621	0.284338	1.09756	0.0347176	0.058688	14.5116	3.85914
86	Riboflavin	0.983866			225.893	377.145	Organoheterocyclic compounds	forward	0.931024	0.0729423	1.43859	8.76014e-05	0.00073407	12.7638	3.67399
87	11-Methylgerberinol	0.983549			393.269	379.12	Phenylpropanoids and polyketides	forward	0.0186335	0.0122121	0.261374	0.545201	0.599161	1.52582	0.609583
88	Guanosine	0.983176			274	284.098	Nucleosides, nucleotides, and analogues	forward	0.191728	0.166466	0.25127	0.597533	0.649757	1.15175	0.203828
89	3-(Methylthio)-1-propene	0.982984			209.513	89.0422	Organosulfur compounds	forward	0.0551949	0.0522302	0.201606	0.836082	0.86467	1.05676	0.0796494
90	N-methyl-L-glutamic Acid	0.981811			382.896	162.076	Organic acids and derivatives	forward	1.56825	0.654999	0.709284	0.155689	0.205368	2.39427	1.25959
91	Styrene	0.981699			183.762	105.066	Benzenoids	forward	0.546373	0.0217763	1.33373	0.00396471	0.0107924	25.0903	4.64906
92	Pyrimidine	0.981159			364.467	81.0451	Organoheterocyclic compounds	forward	0.110486	0.0110211	1.27837	0.000550546	0.0025181	10.025	3.32553
93	Valerylglycine	0.980644			305.223	160.097	Organic acids and derivatives	forward	0.120997	0.160761	0.38135	0.226358	0.282296	0.752649	-0.409951
94	3-Methylguanine	0.98023			193.013	166.072	Organoheterocyclic compounds	forward	23.9092	1.85907	1.42574	6.50124e-05	0.000596101	12.8608	3.68491
95	(+/-)-Dihydromintlactone	0.979387			39.1263	169.133	Organoheterocyclic compounds	forward	0.071917	0.0797408	0.258225	0.509484	0.565513	0.901884	-0.148986
96	2,3-Dimethyl-5-(2-propenyl)pyrazine	0.979179			230.603	149.107	Organoheterocyclic compounds	forward	0.0527205	0.231839	1.40159	1.24015e-06	5.24237e-05	0.227402	-2.13668
97	1H-Pyrrolo[2,1-c][1,4]thiazine	0.978851			249.759	138.037	Organoheterocyclic compounds	forward	0.210795	0.00343758	1.25702	2.51924e-06	8.11122e-05	61.3207	5.9383
98	Pipecolic acid	0.977877			319.599	130.086	Organic acids and derivatives	forward	2.85989	0.5744	1.38812	9.7423e-05	0.000787715	4.97892	2.31583
99	D-Maltose	0.977812			399.643	365.104	Organic oxygen compounds	forward	0.305816	0.604386	0.698138	0.0283685	0.049714	0.505994	-0.982807
100	Aminoacetone	0.977665			133.04	74.0605	Organic oxygen compounds	forward	0.108597	0.060728	1.01213	0.0121845	0.0256932	1.78826	0.838558
101	2-Methylguanosine	0.977556			326.922	298.113	Nucleosides, nucleotides, and analogues	forward	0.048447	0.00847328	1.22283	0.00563916	0.0140323	5.71762	2.51541
102	4-Guanidinobutanoic acid	0.977489			367.39	146.092	Organic acids and derivatives	forward	6.8717	2.64836	1.28593	2.31156e-07	1.74493e-05	2.59471	1.37557
103	Beta-Carboline	0.977019			45.9625	169.076	Organoheterocyclic compounds	forward	0.206814	0.552183	1.39371	9.46038e-06	0.000173789	0.374538	-1.41681
104	Arecaidine	0.976905			483.614	142.086	Alkaloids and derivatives	forward	0.304057	0.0322123	1.01668	0.00014659	0.00101763	9.43917	3.23866
105	Pantothenic acid	0.97653			283.655	220.118	Organooxygen compounds	forward	0.307746	0.108282	0.37829	0.32519	0.38533	2.84209	1.50695
106	2-Methylfuran	0.975626			393.881	83.0496	Organoheterocyclic compounds	forward	0.172556	0.00924264	1.14948	5.85702e-09	1.69721e-06	18.6695	4.22261
107	4-Hydroxy-2H-pyran-3-carboxaldehyde	0.975385			48.7516	127.039	Organoheterocyclic compounds	forward	0.0259092	0.00892486	1.00759	0.0268561	0.04756	2.90304	1.53756
108	3-Methoxybenzaldehyde	0.975268			201.839	137.071	Benzenoids	forward	0.0640792	0.0146884	0.863727	0.165416	0.216198	4.36256	2.12518
109	2-Acetylpyridine	0.975033			248.768	122.06	Organooxygen compounds	forward	0.0490044	0.0780767	1.1795	0.000553499	0.00253032	0.627644	-0.671982
110	L-alpha-Aminobutyric acid	0.974804			309.116	104.071	Organic acids and derivatives	forward	0.334716	0.317068	0.170854	0.913178	0.929001	1.05566	0.0781436
111	5'-Methylthioadenosine	0.974783			84.0755	298.096	Nucleosides, nucleotides, and analogues	forward	1.31005	2.06856	0.584096	0.0564014	0.0872939	0.633316	-0.659003
112	Dopamine quinone	0.973511			35.3816	152.07	Organic oxygen compounds	forward	0.102059	0.11145	0.21059	0.579606	0.632176	0.915733	-0.127
113	Oleamide	0.97346			69.8735	282.278	Lipids and lipid-like molecules	forward	3.80994	0.792476	1.12633	0.114772	0.158981	4.80764	2.26533
114	Kanzonol W	0.973389			372.596	337.11	Phenylpropanoids and polyketides	forward	0.0458352	0.012181	1.29506	0.000952717	0.00376518	3.76285	1.91183
115	5-Pyridoxolactone	0.972801			41.8073	166.05	Organoheterocyclic compounds	forward	2.23191	2.40816	0.0291336	0.754784	0.793194	0.926812	-0.109652
116	Thyrotropin releasing hormone	0.97272			478.731	363.176	Organic acids and derivatives	forward	0.0719015	0.0101545	1.35954	0.000146217	0.00101662	7.08076	2.8239
117	Metenamine	0.971955			18.6463	141.113	Organoheterocyclic compounds	forward	0.0306409	0.0266435	0.656897	0.0474004	0.0754764	1.15003	0.201671
118	Proline betaine	0.971742			282.037	144.102	Organic acids and derivatives	forward	1.10012	1.16997	0.0292096	0.881372	0.902469	0.940293	-0.0888175
119	(2S,4R,5S)-Muscarine	0.971193			211.29	174.149	Organic oxygen compounds	forward	0.699793	0.19962	1.27356	4.85227e-07	2.86763e-05	3.50563	1.80967
120	L-Proline	0.970271			339.03	116.071	Organic acids and derivatives	forward	0.562359	0.251434	0.621516	0.241891	0.29823	2.2366	1.16131
121	3-Dehydroxycarnitine	0.970052			387.866	146.117	Lipids and lipid-like molecules	forward	26.8723	13.1463	0.825171	0.0181543	0.0349582	2.0441	1.03147
122	Methylimidazoleacetic acid	0.969763			83.6863	141.066	Organoheterocyclic compounds	forward	0.791475	0.399244	1.09041	0.00188818	0.00623566	1.98243	0.987273
123	Tromethamine	0.969693			162.951	122.081	Organic compounds	forward	0.775263	0.658665	0.382073	0.296923	0.356347	1.17702	0.235141
124	Vanillylamine	0.96943			83.5405	154.086	Benzenoids	forward	1.707	0.221344	0.793994	0.00446951	0.0118122	7.71198	2.9471
125	Creatine	0.969402			358.211	132.077	Organic acids and derivatives	forward	25.1202	4.0464	1.23514	0.000167157	0.00109684	6.20804	2.63414
126	4-Aminobutyraldehyde	0.969379			66.1128	88.076	Organic oxygen compounds	forward	0.429075	0.23689	1.00341	0.0185203	0.0354563	1.81128	0.857011
127	6-Methylnicotinamide	0.968953			287.7	151.087	Organoheterocyclic compounds	forward	0.0901171	0.0245714	1.20764	0.00322644	0.00926273	3.66756	1.87482
128	Dihydrothymine	0.968589			194.65	129.066	Organoheterocyclic compounds	forward	0.18088	0.118663	1.00965	0.00136601	0.00491031	1.52432	0.608162
129	Hesperetin	0.968077			601.903	303.086	Phenylpropanoids and polyketides	forward	0.041226	0.0402043	0.257217	0.885192	0.90504	1.02541	0.0362031
130	Cortisol	0.967976			139.722	363.215	Lipids and lipid-like molecules	forward	0.17526	0.0238984	1.25364	0.0119554	0.0253396	7.33352	2.87451
131	Aminoadipic acid	0.96755			82.7328	162.076	Organic acids and derivatives	forward	0.0662136	0.202602	1.28186	0.000738132	0.00313448	0.326817	-1.61344
132	Citrulline	0.966936			400.661	176.103	Organic acids and derivatives	forward	0.356652	0.19793	0.37794	0.330129	0.389743	1.80191	0.849523
133	Acetone cyanohydrin	0.966522			171.658	86.0716	Organic oxygen compounds	forward	0.11803	0.0769079	0.675546	0.157135	0.206789	1.53469	0.617949
134	Corticosterone	0.966456			41.823	347.22	Lipids and lipid-like molecules	forward	0.0749595	0.504691	1.19856	0.000646482	0.00282047	0.148525	-2.75122
135	Tenuazonic acid	0.96615			252.22	198.112	Organoheterocyclic compounds	forward	0.0483053	0.115652	0.799543	0.0116598	0.0248612	0.417678	-1.25954
136	Fenpropimorph	0.966144			186.919	304.263	Benzenoids	forward	0.0455541	0.00103606	0.824574	0.219233	0.275166	43.9687	5.4584
137	2-Methylbutylamine	0.96508			235.054	88.1124	Organonitrogen compounds	forward	0.0547392	0.0941163	1.28378	1.13862e-07	1.10342e-05	0.581613	-0.781869
138	D-Pipecolic acid	0.965068			524.33	130.086	Organic acids and derivatives	forward	0.507853	0.161409	1.15874	0.00258037	0.0079003	3.14638	1.65369
139	Anandamide	0.965028			223.691	348.289	Organic nitrogen compounds	forward	0.00618196	0.014203	0.826909	0.00041871	0.00208047	0.435257	-1.20006
140	2-Acetyloxazole	0.964505			70.3001	112.039	Organic oxygen compounds	forward	0.140099	0.194798	0.241066	0.303841	0.363442	0.7192	-0.475535
141	Gentiatibetine	0.964386			68.3178	166.086	Organoheterocyclic compounds	forward	0.127272	0.0871894	0.686645	0.0497501	0.0786805	1.45972	0.545694
142	N-Ethylglycine	0.964067			344.719	104.071	Organic acids and derivatives	forward	0.423358	0.218815	0.594022	0.148666	0.197642	1.93477	0.952166
143	2,5-Diethylpyrazine	0.96396			213.896	137.107	Organoheterocyclic compounds	forward	0.0463357	0.135527	1.2706	5.50408e-05	0.000534744	0.341894	-1.54838
144	LysoPE(15:0/0:0)	0.963782			220.386	440.276	Lipids and lipid-like molecules	forward	2.02857	1.60929	0.379111	0.281851	0.340393	1.26054	0.334041
145	(±)-Tryptophan	0.963605			273.575	205.097	Organoheterocyclic compounds	forward	1.11622	0.0920304	1.12104	0.082125	0.119606	12.1288	3.60037
146	2-Aminoisobutyric acid	0.963508			333.168	104.071	Organic acids and derivatives	forward	1.08078	0.504674	0.596055	0.191068	0.244253	2.14154	1.09865
147	Ponatinib	0.963459			380.392	267.12	Benzenoids	forward	0.0133445	0.152736	1.44879	3.98956e-05	0.000430747	0.0873701	-3.51672
148	2,5-Dimethyl-3-propylpyrazine	0.963344			204.904	151.123	Organoheterocyclic compounds	forward	0.188107	0.203869	0.258188	0.839695	0.867408	0.922687	-0.116087
149	1H-Indole-2,3-dione	0.962341			41.9066	148.039	Organoheterocyclic compounds	forward	0.627187	0.638189	0.0372882	0.944957	0.955272	0.982761	-0.0250878
150	Imidazoleacetic acid	0.962096			334.11	127.05	Organoheterocyclic compounds	forward	1.05059	1.08818	0.601092	0.953301	0.962516	0.965454	-0.0507204
151	Pyridoxine	0.962034			90.0909	170.081	Organoheterocyclic compounds	forward	7.8839	6.9694	0.332612	0.364894	0.425086	1.13122	0.177875
152	Fagomine	0.961377			329.442	148.097	Organoheterocyclic compounds	forward	0.0912112	0.407015	1.14139	0.00581701	0.0143462	0.224098	-2.1578
153	Glycyl-Valine	0.959453			374.205	175.108	Organic acids and derivatives	forward	0.639446	0.279667	1.12809	0.000213643	0.00131208	2.28645	1.19311
154	N1-Methyl-4-pyridone-3-carboxamide	0.95812			78.3566	153.066	Organoheterocyclic compounds	forward	11.078	10.6834	0.449625	0.925445	0.939246	1.03693	0.0523235
155	3alpha,4,5,7alpha-Tetrahydro-5-hydroxy-1H-isoindole-1,3(2H)-dione	0.957813			81.0975	168.065	Organoheterocyclic compounds	forward	0.915141	0.661302	0.944204	0.00327955	0.0093703	1.38385	0.468685
156	Armillarivin	0.957673			323.135	385.197		forward	0.00516735	0.00858613	0.715126	0.156138	0.205748	0.601825	-0.732584
157	2-Propylpiperidine	0.957319			202.353	128.143	Alkaloids and derivatives	forward	0.0757584	0.0963233	0.72437	0.0811013	0.118307	0.786502	-0.346478
158	Dukunolide C	0.957225			402.776	541.174	Organoheterocyclic compounds	forward	0.00168698	0.00313718	0.347233	0.252311	0.309337	0.537737	-0.895027
159	Isowillardiine	0.956093			312.452	200.068	Organic acids and derivatives	forward	0.875738	0.329574	0.893536	6.70241e-05	0.000608159	2.65718	1.40989
160	L-Tyrosine	0.95569			313.137	182.081	Organic acids and derivatives	forward	0.613929	0.0673276	0.860483	0.224831	0.280859	9.11854	3.1888
161	beta-Thujaplicin	0.95538			31.3002	165.091	Hydrocarbon derivatives	forward	0.564103	0.792356	0.836926	0.0178167	0.0344409	0.711931	-0.49019
162	Urocanic acid	0.954956			302.623	139.05	Organoheterocyclic compounds	forward	0.228708	0.684753	1.09051	0.00401041	0.0108871	0.334001	-1.58208
163	N2,N2-Dimethylguanosine	0.954354			199.111	312.129	Nucleosides, nucleotides, and analogues	forward	0.477102	0.0133534	1.26805	0.00890816	0.0200506	35.7289	5.15902
164	N6-Methyladenosine	0.952289			289.209	282.119	Nucleosides, nucleotides, and analogues	forward	0.3485	0.0253447	1.22285	0.0158853	0.0315215	13.7504	3.7814
165	6-Methylquinoline	0.950389			205.219	144.08	Organoheterocyclic compounds	forward	44.2637	10.2459	0.376412	0.0124817	0.0261664	4.32012	2.11107
166	LysoPE(18:1(9Z)/0:0)	0.95022			215.676	480.307	Lipids and lipid-like molecules	forward	0.512026	0.343959	0.801512	0.028301	0.0496248	1.48862	0.57398
167	1,9-Nonanedithiol	0.947615			289.661	193.108	Organosulfur compounds	forward	0.0877124	0.328176	1.36213	2.67848e-05	0.000347699	0.267273	-1.90362
168	Serotonin	0.946808			238.662	177.102	Organoheterocyclic compounds	forward	0.238831	1.60482	0.840704	0.0403642	0.0661783	0.148821	-2.74835
169	2-Azetidinecarboxylic acid	0.946412			361.68	102.055	Organic acids and derivatives	forward	0.110833	0.0405106	1.35198	2.11062e-05	0.000296617	2.7359	1.45201
170	Benzenepropanenitrile	0.945511			32.2617	132.081	Benzenoids	forward	0.0454145	0.532152	1.33107	0.000638141	0.00279564	0.0853413	-3.55061
171	Millefin	0.94416			600.132	351.177	Lipids and lipid-like molecules	forward	0.0481545	0.0444522	0.293287	0.528794	0.584132	1.08329	0.115417
172	1,2-Dimethoxy-13-methyl-[1,3]benzodioxolo[5,6-c]phenanthridine	0.943918			347.456	348.125	Organoheterocyclic compounds	forward	0.0635541	0.000184442	1.34847	0.00751226	0.0175599	344.575	8.42867
173	Boviquinone 4	0.943434			598.635	413.265	Lipids and lipid-like molecules	forward	0.0177303	0.0177873	0.0184577	0.965837	0.973204	0.996799	-0.00462605
174	Laccarin	0.94306			288.808	195.113	Organoheterocyclic compounds	forward	0.0432857	0.107103	1.27348	0.000252896	0.00147421	0.40415	-1.30704
175	(-)-Epigallocatechin 3-cinnamate	0.942935			353.737	437.126		forward	0.0437681	0.0122326	1.10145	0.00441495	0.0117128	3.57799	1.83915
176	Imidazoleacetic acid riboside	0.942048			364.474	259.092	Nucleosides, nucleotides, and analogues	forward	3.66141	0.167567	1.28356	0.000459453	0.00221658	21.8503	4.44958
177	D-1-Piperideine-2-carboxylic acid	0.941924			389.609	128.071	Organoheterocyclic compounds	forward	0.456224	0.309379	0.898907	0.0165854	0.0326309	1.47464	0.560367
178	5-Methylcytosine	0.941508			122.96	126.066	Organoheterocyclic compounds	forward	0.274945	0.249843	0.083697	0.656686	0.705792	1.10047	0.138121
179	Propionylcarnitine	0.941493			291.016	218.138	Lipids and lipid-like molecules	forward	0.373243	0.0206246	1.43789	2.04719e-05	0.000292832	18.097	4.17768
180	(1xi,3xi)-1,2,3,4-Tetrahydro-1-methyl-beta-carboline-3-carboxylic acid	0.940379			297.585	231.112	Alkaloids and derivatives	forward	0.109231	0.0124282	1.47209	8.6467e-08	9.47236e-06	8.78891	3.13568
181	4-Acetyl-2-methylpyridine	0.939747			252.459	136.076	Organic oxygen compounds	forward	0.0926493	0.150849	0.553136	0.13693	0.184692	0.614185	-0.703255
182	1-dodecanoyl-glycero-3-phosphate	0.939616			372.582	355.186	Lipids and lipid-like molecules	forward	0.0147746	0.0491722	0.804248	0.0545206	0.084792	0.300466	-1.73473
183	Isogenistein 7-glucoside	0.93959			198.637	433.111	Phenylpropanoids and polyketides	forward	0.033438	3.7252e-05	1.49515	4.11314e-05	0.000441965	897.616	9.80995
184	Oxyacanthine	0.939444			333.232	609.302	Organoheterocyclic compounds	forward	0.00888363	0.000232483	1.04039	0.0856971	0.124004	38.212	5.25595
185	Oxolan-3-one	0.939165			380.957	87.0444	Organoheterocyclic compounds	forward	1.12256	0.0980725	1.44924	0.000111021	0.000854465	11.4463	3.5168
186	2-Hydroxyadenine	0.938773			240.673	152.057	Organoheterocyclic compounds	forward	0.750186	0.251838	0.738715	0.223282	0.279274	2.97884	1.57475
187	(?±)-erythro-Isoleucine	0.938736			318.401	132.102	Organic acids and derivatives	forward	0.309076	0.0552518	0.712352	0.271299	0.328846	5.59396	2.48387
188	Picolinic acid	0.9386			54.6808	128.071	Organoheterocyclic compounds	forward	0.0934114	0.122731	0.634551	0.0741349	0.109875	0.761105	-0.393833
189	D-Glutamine	0.938171			382.762	147.076	Organic acids and derivatives	forward	0.978254	0.30385	1.30049	2.39462e-07	1.77776e-05	3.21953	1.68685
190	Acetylcholine	0.937427			262.239	146.117	Organic nitrogen compounds	forward	0.24788	2.71499	1.34369	1.90433e-07	1.54114e-05	0.0913006	-3.45323
191	Indoleacetaldehyde	0.935348			36.3543	160.075	Organoheterocyclic compounds	forward	0.11682	0.14006	0.206277	0.368793	0.429072	0.834074	-0.261753
192	Xanthotoxol glucoside	0.934903			320.458	365.084	Phenylpropanoids and polyketides	forward	0.0323995	0.00473393	1.12046	8.49296e-08	9.4188e-06	6.84411	2.77486
193	Dihydrobiopterin	0.934901			285.295	240.108	Organoheterocyclic compounds	forward	0.0501598	0.00852725	1.31524	0.0037299	0.0102999	5.88229	2.55638
194	N-Methyl-a-aminoisobutyric acid	0.934671			292.5	118.086	Organic acids and derivatives	forward	4.03071	3.63985	0.404256	0.695419	0.740423	1.10738	0.147155
195	Isoleucyl-Tyrosine	0.933214			423.418	295.164	Organic acids and derivatives	forward	0.0246548	2.56023	1.39257	0.00111382	0.00421635	0.0096299	-6.69826
196	1,2,3,4,5,6-Hexahydro-7H-cyclopenta[b]pyridin-7-one	0.933207			258.005	138.091	Organoheterocyclic compounds	forward	0.151725	0.072653	1.00602	8.32932e-05	0.000711238	2.08835	1.06236
197	Sphingosine	0.932721			69.8107	300.289	Organic nitrogen compounds	forward	2.72228	0.54869	1.1388	0.112635	0.156576	4.96142	2.31075
198	Beta-Guanidinopropionic acid	0.931925			409.301	132.077	Organic nitrogen compounds	forward	0.0903182	0.0297928	1.19766	8.41346e-05	0.000715024	3.03155	1.60005
199	1,4-Dideoxy-1,4-imino-D-ribitol	0.931023			83.593	134.081	Organoheterocyclic compounds	forward	0.156833	0.0626448	1.28998	0.000423385	0.00209431	2.50353	1.32396
200	2'-Deoxymugineic acid	0.930891			390.567	305.134	Organic acids and derivatives	forward	0.0333881	0.0108575	1.33132	0.000294582	0.00164771	3.07511	1.62064
201	Cytidine	0.930286			248.539	244.092	Nucleosides, nucleotides, and analogues	forward	0.264717	0.15635	0.744205	0.0133157	0.027561	1.69311	0.759676
202	Pterosin J	0.930063			249.536	253.096	Benzenoids	forward	0.0336079	0.00437965	1.40696	7.12974e-05	0.000633496	7.67366	2.93991
203	18R-hydroxy-5Z,8Z,11Z,14Z,16E-eicosapentaenoic acid	0.929619			251.271	336.252	Lipids and lipid-like molecules	forward	0.087576	0.143028	0.979483	0.00703029	0.0166368	0.6123	-0.707689
204	N-Acetyl-L-phenylalanine	0.929296			304.043	208.096	Organic acids and derivatives	forward	0.103669	0.0328209	0.719744	0.000222375	0.00135064	3.15864	1.65931
205	Methyl 6-O-galloyl-beta-D-glucopyranoside	0.929194			296.245	347.094	Benzenoids	forward	0.076069	0.00109802	1.10069	0.0124092	0.0260388	69.2786	6.11434
206	L-Lysine	0.929038			524.091	147.113	Organic acids and derivatives	forward	0.915787	0.286438	1.14874	0.00239412	0.0074935	3.19715	1.67679
207	Phenylalanyl-Alanine	0.928393			242.234	237.123	Organic acids and derivatives	forward	0.0598294	0.0637703	0.17639	0.655625	0.704821	0.938202	-0.0920294
208	LysoPE(16:1(9Z)/0:0)	0.928349			219.23	452.275	Lipids and lipid-like molecules	forward	0.166576	0.108644	0.816206	0.0241583	0.0436101	1.53323	0.616575
209	N-Acetylglutamine	0.927716			324.972	189.087	Organic acids and derivatives	forward	0.145037	0.0261077	1.16458	0.0732763	0.108872	5.55533	2.47387
210	Gyromitrin	0.927527			12.2425	101.071	Organic nitrogen compounds	forward	0.261219	0.232709	0.00227553	0.499261	0.555195	1.12251	0.166732
211	(Z,Z)-2-Methyl-5-(8,11,14-pentadecatrienyl)-1,3-benzenediol	0.927264			24.2941	329.246		forward	0.0229405	0.000980386	1.41338	7.5252e-09	1.86448e-06	23.3995	4.54841
212	3-Methyldioxyindole	0.926646			35.5714	164.074	Organoheterocyclic compounds	forward	0.365633	0.26007	0.326431	0.42869	0.488138	1.4059	0.491498
213	Vinylacetylglycine	0.926517			323.42	144.065	Organic acids and derivatives	forward	0.0987689	0.0974458	0.181157	0.946429	0.956238	1.01358	0.0194564
214	N-Jasmonoylisoleucine	0.926325			299.168	324.216	Organic acids and derivatives	forward	0.00814674	0.0721888	1.35307	0.000997515	0.00389087	0.112853	-3.14748
215	Vestitone 7-glucoside	0.926146			330.62	435.163	Phenylpropanoids and polyketides	forward	0.00520654	0.000122791	1.39617	0.00359912	0.0100625	42.4015	5.40604
216	Norcapsaicin	0.926086			298.576	292.19	Benzenoids	forward	0.0171607	0.0400285	1.206	0.00148232	0.00521161	0.428712	-1.22192
217	(-)-3-Cyanomethyl-3-hydroxy-1H-indol-2(3H)-one	0.92455			72.5513	189.065	Organoheterocyclic compounds	forward	0.0907293	0.0875213	0.157068	0.848457	0.874147	1.03665	0.0519338
218	6-Hydroxy-1H-indole-3-acetamide	0.924212			54.8727	191.085	Organoheterocyclic compounds	forward	0.366992	3.86472	1.16501	0.00445681	0.011789	0.0949596	-3.39654
219	Mesobilirubinogen	0.923345			332.853	593.328	Organoheterocyclic compounds	forward	0.0260704	3.7252e-05	1.2816	0.115187	0.159483	699.84	9.45088
220	L-trans-4-Methyl-2-pyrrolidinecarboxylic acid	0.923169			368.06	130.086	Organic acids and derivatives	forward	0.514029	0.185682	1.29154	6.88077e-07	3.532e-05	2.76833	1.46902
221	Quinone	0.923133			399.644	109.029	Organic oxygen compounds	forward	0.0101601	3.7252e-05	0.94584	0.0824673	0.120027	272.741	8.09139
222	Nerolidol 3-O-[a-L-Rhamnopyranosyl-(1->4)-a-L-rhamnopyranosyl-(1->2)-b-D-glucopyranoside]	0.922933			235.775	677.369	Organic oxygen compounds	forward	0.0107706	0.000266737	1.33679	0.00261328	0.00797388	40.3789	5.33553
223	(9S,10E,12Z,15Z)-9-Hydroxy-10,12,15-octadecatrienoic acid	0.922333			165.097	277.215	Lipids and lipid-like molecules	forward	0.415166	0.174937	1.03445	0.00331723	0.0094539	2.37323	1.24685
224	11-Dehydro-thromboxane B2	0.92227			215.756	369.223	Lipids and lipid-like molecules	forward	0.0287453	0.126581	1.35253	7.93082e-05	0.00068371	0.227091	-2.13866
225	8-Hydroxycarteolol	0.920949			414.556	309.18	Organoheterocyclic compounds	forward	0.00350228	0.401984	1.30652	0.00522821	0.0132782	0.00871249	-6.8427
226	Glutaminylproline	0.919857			326.621	244.129	Organic acids and derivatives	forward	0.158916	0.716078	1.25646	0.000859635	0.00349305	0.221925	-2.17186
227	4-Pyridoxic acid	0.919476			38.6638	184.06	Organoheterocyclic compounds	forward	9.15675	9.71917	0.1212	0.814686	0.846146	0.942133	-0.085998
228	Benzaldehyde	0.919401			220.982	107.049	Benzenoids	forward	0.0833049	0.0549582	1.03394	0.00192117	0.00631231	1.51579	0.600067
229	o-Xylene	0.917586			32.4198	107.086	Benzenoids	forward	0.403295	0.303645	0.778938	0.0398243	0.0655452	1.32818	0.409446
230	Pulmatin	0.917136			150.046	417.117	Benzenoids	forward	0.147911	0.0902459	0.18705	0.163996	0.214562	1.63898	0.712796
231	4-Trimethylammoniobutanal	0.917			259.521	130.123	Organic oxygen compounds	forward	0.300353	0.209964	0.43311	0.117254	0.161921	1.4305	0.51652
232	2,4,6-trihydroxy-2-[(4-hydroxyphenyl)methyl]-2,3-dihydro-1-benzofuran-3-one	0.916593			96.8435	271.059		forward	0.277749	0.0318871	1.45471	6.47469e-05	0.000594705	8.7104	3.12274
233	Lupulone	0.914655			155.466	415.28	Organic oxygen compounds	forward	0.0818084	0.0210891	1.15731	0.00121276	0.00450174	3.87918	1.95575
234	Lysyl-Leucine	0.914025			533.478	260.196	Organic acids and derivatives	forward	0.381897	0.064745	1.2449	0.010508	0.0228956	5.89848	2.56034
235	5-[2H-Pyrrol-4-(3H)-ylidenemethyl]-2-furanmethanol	0.912878			286.106	178.086	Organoheterocyclic compounds	forward	0.0261572	0.097219	0.487691	0.228956	0.28481	0.269054	-1.89403
236	L-Hypoglycin A	0.912612			336.794	142.086	Organic acids and derivatives	forward	0.0894632	0.0731676	0.510988	0.232711	0.288775	1.22271	0.290088
237	gamma-Calacorene	0.91205			160.549	201.163	Lipids and lipid-like molecules	forward	0.629814	0.00840758	1.29356	2.09005e-05	0.000296134	74.9103	6.22709
238	1H-Indole-3-acetamide	0.911543			289.691	175.086	Organoheterocyclic compounds	forward	0.210646	0.0250461	1.45587	1.10967e-09	8.71658e-07	8.4103	3.07216
239	Racemethionine	0.908828			294.923	150.058	Organic acids and derivatives	forward	2.81365	0.65372	1.23665	0.00565504	0.014064	4.30406	2.1057
240	Trimethylaminoacetone	0.908785			223.935	116.107	Organic oxygen compounds	forward	1.20021	2.14134	0.452108	0.136794	0.18459	0.560495	-0.835226
241	Tiglylglycine	0.908702			289.071	158.081	Organic acids and derivatives	forward	0.262534	0.203259	0.363384	0.377923	0.438673	1.29162	0.369187
242	Enalaprilat	0.908495			423.015	349.175	Organic acids and derivatives	forward	0.0420494	0.0756346	0.448492	0.183261	0.236222	0.555955	-0.84696
243	Apiin	0.90815			198.656	565.155	Phenylpropanoids and polyketides	forward	0.0664521	0.00023304	1.45828	1.7468e-05	0.000262839	285.153	8.15559
244	Isosalicin	0.907919			83.9615	287.113	Organooxygen compounds	forward	5.53333	0.918312	1.15642	0.00477382	0.0124012	6.02555	2.59109
245	9-Hydroxy-4-methoxypsoralen 9-glucoside	0.907302			326.339	395.094	Phenylpropanoids and polyketides	forward	0.00314317	0.0307497	0.473735	0.147837	0.196802	0.102218	-3.29028
246	2,3-Dihydroxy-1-(4-hydroxy-3-methoxyphenyl)-1-propanone	0.907066			283.787	213.077	Organic oxygen compounds	forward	0.0376242	0.0696454	1.09535	0.000625745	0.00276084	0.540225	-0.888368
247	3,4-Dihydrocadalene	0.905753			32.5925	201.163	Lipids and lipid-like molecules	forward	0.20438	0.144032	0.898433	0.00713641	0.0168391	1.41899	0.504865
248	Taurine	0.905216			304.881	126.022	Organic acids and derivatives	forward	0.546137	0.176248	1.02098	0.00981275	0.0216633	3.09869	1.63166
249	(S,E)-Zearalenone	0.90458			422.026	319.151	Phenylpropanoids and polyketides	forward	0.340734	0.24751	0.820789	0.46915	0.52739	1.37665	0.461162
250	2,4-Dimethyloxazole	0.903967			354.622	98.0603	Organoheterocyclic compounds	forward	0.252143	0.0750203	0.410809	0.168218	0.219373	3.36099	1.74889
251	Pyridoxal	0.903428			251.792	168.065	Organoheterocyclic compounds	forward	0.159877	0.0577105	1.31515	1.93913e-07	1.54152e-05	2.77032	1.47005
252	Glycylleucine	0.90333			293.506	189.123	Organic acids and derivatives	forward	0.282185	0.139347	1.02387	0.00599482	0.0146654	2.02505	1.01796
253	Galactinol	0.90326			338.594	371.142	Organic oxygen compounds	forward	0.0244828	0.000289963	1.37537	0.00429639	0.0114896	84.4343	6.39976
254	Linoleoyl ethanolamide	0.903034			33.8635	324.289	Organic nitrogen compounds	forward	6.90605	2.05173	0.940931	0.0374117	0.0624084	3.36596	1.75102
255	20-Carboxy-leukotriene B4	0.901671			460.507	389.191	Lipids and lipid-like molecules	forward	0.010467	0.0351594	0.697002	0.0842589	0.122317	0.297702	-1.74806
256	Acetyl-N-formyl-5-methoxykynurenamine	0.901516			686.322	265.115	Organic oxygen compounds	forward	0.0187468	0.0155088	0.789898	0.0427313	0.0691382	1.20878	0.273557
257	Tryptophyl-Arginine	0.900603			416.025	361.196	Organic acids and derivatives	forward	0.0486945	0.0148774	0.832072	0.108185	0.151374	3.27305	1.71064
258	5-Aminopentanal	0.900592			257.63	102.092	Organic oxygen compounds	forward	0.0732988	0.33526	1.43387	4.12644e-07	2.53889e-05	0.218633	-2.19342
259	Moupinamide	0.900412			257.059	314.142	Benzenoids	forward	0.135816	0.00747371	1.43501	3.34407e-05	0.000391538	18.1725	4.18369
260	Musanolone E	0.900201			384.21	305.084	Benzenoids	forward	0.0859018	0.000827759	1.34196	0.000150443	0.0010314	103.776	6.69733
261	L-Leucine	0.900119			344.887	132.102	Organic acids and derivatives	forward	0.306864	1.23507	1.2763	0.000722408	0.00308284	0.248459	-2.00892
262	5-Aminopentanoic acid	0.899829			394.034	118.086	Organic acids and derivatives	forward	42.3263	5.48613	1.46673	2.1752e-09	9.7699e-07	7.71514	2.94769
263	Lutein	0.899776			31.7852	568.426	Lipids and lipid-like molecules	forward	0.179646	0.775626	1.37536	4.93011e-05	0.000494829	0.231614	-2.1102
264	N-Acetyldopamine	0.899001			263.158	196.097	Benzenoids	forward	0.082213	0.0849589	0.222971	0.866512	0.88979	0.96768	-0.0473981
265	5-(2-Furanyl)-3,4-dihydro-2H-pyrrole	0.898917			223.179	136.076	Organoheterocyclic compounds	forward	0.0689533	0.119769	0.546318	0.118586	0.163508	0.57572	-0.796561
266	3-Methyl-2-cyclopenten-1-one	0.89778			32.9537	97.0651	Organooxygen compounds	forward	0.0646832	0.0508264	0.777957	0.0205744	0.0385535	1.27263	0.347812
267	Edulinine	0.897291			369.876	292.138	Organoheterocyclic compounds	forward	0.0341524	0.0108632	1.21642	0.000896527	0.00359853	3.14385	1.65253
268	Salsolinol	0.897154			268.88	180.102	Organoheterocyclic compounds	forward	0.321589	1.21414	1.15997	0.00333271	0.00948296	0.26487	-1.91664
269	Rubraflavone C	0.895502			431.423	491.241	Phenylpropanoids and polyketides	forward	0.022158	0.00163264	0.896501	0.0302171	0.0523612	13.5719	3.76255
270	Glycerophosphocholine	0.894981			186.907	258.108	Lipids and lipid-like molecules	forward	1.35221	0.325931	1.42122	8.79277e-07	4.11382e-05	4.14878	2.05269
271	Genipin	0.894884			54.0299	227.092	Lipids and lipid-like molecules	forward	0.00814733	0.13974	1.39271	0.00140442	0.00500598	0.0583037	-4.10027
272	Octadecanamide	0.893784			110.84	284.294	Lipids and lipid-like molecules	forward	0.166153	0.0771482	0.73502	0.187962	0.24114	2.15368	1.1068
273	Allysine	0.893749			339.502	146.081	Organic acids and derivatives	forward	0.877939	0.0855931	1.30714	0.000968141	0.00380272	10.2571	3.35855
274	Thiomorpholine 3-carboxylate	0.893392			225.283	148.042	Organic acids and derivatives	forward	0.0150443	0.000162274	1.11185	0.00645031	0.0155594	92.7095	6.53465
275	2-Acetylpyrazine	0.892406			18.696	123.055	Organooxygen compounds	forward	0.0262062	0.0236127	0.584735	0.0955045	0.136018	1.10983	0.150344
276	2-Oxoarginine	0.891787			338.613	174.087	Organic acids and derivatives	forward	0.16371	0.280929	0.483917	0.127231	0.173353	0.582746	-0.77906
277	Linalool 3,7-oxide beta-primeveroside	0.891735			406.132	465.234	Organic oxygen compounds	forward	0.00199816	0.00281584	0.0347532	0.260584	0.317616	0.709612	-0.494897
278	Glycine	0.891396			372.596	76.0398	Organic acids and derivatives	forward	0.169906	0.00434443	1.31845	0.00690143	0.0163879	39.1089	5.28942
279	Ethyl acetate	0.890572			54.6401	89.0712	Organic acids and derivatives	forward	0.0174153	0.0444709	0.54881	0.0242976	0.0437931	0.391612	-1.3525
281	5,6-Dihydroxyindole	0.889494			75.8317	150.055	Organoheterocyclic compounds	forward	1.10689	0.373349	0.984258	0.0104913	0.0228801	2.96476	1.56792
282	Norcotinine	0.889273			257.755	163.086	Organoheterocyclic compounds	forward	0.0317686	0.047694	0.986369	0.00250433	0.00773073	0.666092	-0.586207
283	Dhurrin	0.889249			352.748	334.092	Organic oxygen compounds	forward	0.166449	0.00545766	1.28309	0.0181696	0.0349652	30.4983	4.93066
284	Cholic acid	0.889058			213.129	431.276	Lipids and lipid-like molecules	forward	0.0716474	0.000595456	1.36924	0.00503821	0.0129346	120.323	6.91077
285	8-Carboxymethyldihydrochelerythrine	0.888557			23.4225	408.146	Alkaloids and derivatives	forward	0.00041036	0.00784461	1.3211	0.0119759	0.0253487	0.052311	-4.25674
286	O-propanoyl-carnitine	0.888318			421.605	218.138	Lipids and lipid-like molecules	forward	0.0151396	0.150826	1.18183	0.0101066	0.0221542	0.100378	-3.31649
287	18-Nor-4(19),8,11,13-abietatetraene	0.88826			236.832	255.21	Lipids and lipid-like molecules	forward	0.100584	3.7252e-05	1.48515	0.021587	0.0400087	2700.11	11.3988
288	3-Hydroxy-N-methylcoclaurine	0.88815			336.498	316.153	Organoheterocyclic compounds	forward	0.00371021	0.0671098	1.24105	0.000309689	0.00170253	0.0552857	-4.17695
289	N-(4,5-Dihydro-1-methyl-4-oxo-1H-imidazol-2-yl)alanine	0.887864			284.696	186.087	Organic acids and derivatives	forward	0.108132	0.0803472	0.751245	0.50091	0.556753	1.34581	0.428476
290	Calcitriol	0.887856			33.0498	399.325	Lipids and lipid-like molecules	forward	1.26437	0.154829	1.45075	1.44832e-06	5.73138e-05	8.1662	3.02966
291	(3xi,6xi)-Cyclo(alanylvalyl)	0.887612			386.056	171.113	Organic acids and derivatives	forward	0.362128	0.451973	0.456165	0.232488	0.288552	0.801215	-0.319738
292	6-Deoxyfagomine	0.886616			280.159	132.102	Organoheterocyclic compounds	forward	18.3913	5.971	1.01152	0.000998721	0.0038922	3.08011	1.62298
293	Valyl-Proline	0.886082			378.061	215.139	Organic acids and derivatives	forward	0.139112	0.10646	0.654608	0.101301	0.143058	1.3067	0.385927
294	(2S,2'S)-Pyrosaccharopine	0.884791			344.731	259.128		forward	0.0520054	0.0329701	0.526422	0.213756	0.269346	1.57735	0.657504
295	N-Acetylvaline	0.884249			263.228	160.097	Organic acids and derivatives	forward	0.189177	0.12175	0.764431	0.0366594	0.0614038	1.55381	0.635813
296	(2E)-Decenoyl-ACP	0.884085			231.435	130.086	Organic acids and derivatives	forward	0.0423409	0.0268986	1.13813	0.00238863	0.00747894	1.57409	0.654522
297	Betaine aldehyde	0.883581			190.364	102.092	Organic nitrogen compounds	forward	0.244882	0.195032	0.564705	0.140794	0.188797	1.2556	0.328375
298	1-(1-Pyrrolidinyl)-2-butanone	0.883503			33.2416	142.122	Organoheterocyclic compounds	forward	0.0658987	0.0599282	0.397946	0.274493	0.33227	1.09963	0.137015
299	2-Amino-1,7,9-trimethylimidazo[4,5-g]quinoxaline	0.882312			69.5395	228.123	Organoheterocyclic compounds	forward	0.287604	0.150038	0.903019	0.0154592	0.0309012	1.91688	0.938756
300	Brassicasterol	0.882068			94.3708	381.35	Lipids and lipid-like molecules	forward	0.0858039	0.0178972	1.26051	0.000484179	0.00229883	4.79425	2.26131
301	N-Carboxyethyl-g-aminobutyric acid	0.881593			405.721	176.092	Organic acids and derivatives	forward	2.75679	2.16542	0.695534	0.0501033	0.0791973	1.2731	0.348348
302	Dehydrocarpaine I	0.881233			295.29	477.367	Phenylpropanoids and polyketides	forward	0.0245855	3.7252e-05	1.1786	0.17904	0.231412	659.978	9.36627
303	Alanyl-Arginine	0.880885			420.749	246.156	Organic acids and derivatives	forward	0.486157	0.29309	0.640921	0.1564	0.205973	1.65873	0.73008
304	2,6-Toluenediamine	0.880186			247.635	123.092	Benzenoids	forward	0.059909	0.196405	1.24371	0.000393152	0.00199943	0.305027	-1.71299
305	2-Methylpiperidine	0.879895			261.674	100.112	Organoheterocyclic compounds	forward	0.0973324	0.306431	1.40533	6.30654e-06	0.000138876	0.317632	-1.65457
306	Threoninyl-Phenylalanine	0.879481			334.363	267.133	Organic acids and derivatives	forward	0.0753676	0.0862186	0.348108	0.600419	0.6525	0.874145	-0.194055
307	Licochalcone B	0.878916			603.322	287.091	Phenylpropanoids and polyketides	forward	0.0648836	0.0556856	0.590468	0.205837	0.260721	1.16518	0.22055
308	O-Acetylethanolamine	0.878689			60.9644	104.071	Organic acids and derivatives	forward	0.112164	0.0840039	1.05673	0.000619509	0.00274817	1.33522	0.417082
309	Alpha-dimorphecolic acid	0.87855			120.663	279.231	Lipids and lipid-like molecules	forward	0.0838106	0.0886107	0.0944736	0.78262	0.81848	0.945829	-0.0803482
310	(2R,3R,4R)-2-Amino-4-hydroxy-3-methylpentanoic acid	0.87814			69.79	148.097	Organic acids and derivatives	forward	0.135126	0.15924	0.395143	0.480803	0.5382	0.84857	-0.236895
312	Alanyl-Tyrosine	0.877925			292.729	253.116	Organic acids and derivatives	forward	0.0611149	0.00496218	1.19084	0.00209678	0.00677774	12.3161	3.62248
313	4-Hydroxymandelonitrile	0.877225			196.482	150.055	Benzenoids	forward	0.0621767	0.11983	0.556894	0.239092	0.295388	0.518872	-0.946548
314	Yuccaol C	0.876701			462.237	543.132	Phenylpropanoids and polyketides	forward	0.00856225	0.00434456	0.701371	0.0500427	0.0791293	1.9708	0.978778
315	N-Acetylvanilalanine	0.876452			365.382	254.101	Organic acids and derivatives	forward	0.496027	0.050233	1.44241	0.000124166	0.000908289	9.87452	3.30371
316	1,3-Dimethyluracil	0.876163			108.375	141.066	Organoheterocyclic compounds	forward	0.0782411	0.101977	0.868019	0.0170737	0.0333929	0.767242	-0.382247
317	Norvaline	0.875922			361.789	118.086	Organic acids and derivatives	forward	0.465397	1.18432	0.975919	0.0230923	0.0421537	0.392966	-1.34752
318	2-Amino-3-methylbenzoate	0.87557			248.75	152.07	Benzenoids	forward	0.138109	0.119968	0.285174	0.339611	0.398944	1.15122	0.203158
319	beta-Vatirenene	0.875099			30.5038	203.179	Lipids and lipid-like molecules	forward	0.143119	0.102666	0.684889	0.089024	0.128199	1.39402	0.479254
320	2-Dodecanone	0.874859			222.605	285.242	Organic oxygen compounds	forward	0.0355545	0.0528671	0.616854	0.059702	0.0917071	0.672526	-0.572338
321	L-Threonine	0.874786			369.76	120.066	Organic acids and derivatives	forward	0.338752	0.118172	1.22159	1.51308e-06	5.89368e-05	2.8666	1.51934
322	5-Aminopentanamide	0.874148			350.215	117.102	Organic acids and derivatives	forward	0.151784	0.0522565	1.18769	0.00231408	0.00729636	2.90459	1.53834
323	1,2,3,4,Tetrahydro-1,5,7-trimethylnapthalene	0.873954			31.7818	175.148	Benzenoids	forward	0.354483	0.271596	0.771171	0.0328699	0.0560923	1.30518	0.384253
324	4-Hydroxybenzaldehyde	0.873842			312.594	123.044	Organic oxygen compounds	forward	0.0615259	0.00569129	0.826553	0.232377	0.28848	10.8105	3.43437
325	Morphine	0.8738			318.647	286.139	Alkaloids and derivatives	forward	0.0470673	0.124512	0.229246	0.0505676	0.0797488	0.378013	-1.40349
326	5-Methylcytidine	0.873565			248.466	258.108	Nucleosides, nucleotides, and analogues	forward	0.0351741	0.0192706	0.718726	0.112723	0.156675	1.82527	0.868113
327	Linatine	0.872356			383.378	260.123	Organic acids and derivatives	forward	0.276441	1.20706	1.4402	4.548e-07	2.70561e-05	0.22902	-2.12645
328	N-Butyrylglycine	0.871126			103.412	146.081	Organic acids and derivatives	forward	0.632526	0.88578	0.743037	0.0299162	0.0519298	0.714089	-0.485825
329	2-Diethylaminoethanol	0.870937			225.085	118.123	Organic nitrogen compounds	forward	0.239591	1.0193	1.13549	0.006071	0.0147914	0.235055	-2.08893
330	Butyrylcarnitine	0.870513			249.266	232.154	Lipids and lipid-like molecules	forward	0.0631831	0.0240894	1.02966	0.00041744	0.00207633	2.62286	1.39114
331	N-Methyltryptamine	0.870484			195.482	175.123	Organoheterocyclic compounds	forward	0.132815	0.0972539	0.697387	0.132755	0.179951	1.36565	0.449593
332	[10]-Gingerdione	0.8684			52.0156	349.237	Benzenoids	forward	0.20227	3.10585	1.36893	0.000192287	0.00121556	0.0651254	-3.94064
333	Methyl phenylacetate	0.866568			219.317	151.075	Benzenoids	forward	0.0249494	0.0136487	0.860432	0.0318173	0.0545657	1.82797	0.870244
334	Olomoucine	0.866215			415.789	299.159	Organoheterocyclic compounds	forward	0.0252966	2.56508	1.47823	0.000271506	0.00154951	0.00986194	-6.66391
335	Riboflavin reduced	0.865498			365.329	379.159	Organoheterocyclic compounds	forward	0.0179733	0.00100817	1.26268	0.000245423	0.00144547	17.8276	4.15604
336	Phenylacetylglycine	0.865144			365.61	194.081	Organic acids and derivatives	forward	0.0209065	0.0422538	1.0256	0.0178981	0.0345537	0.494784	-1.01513
337	2,6-Dimethylaniline	0.864814			167.796	122.096	Benzenoids	forward	0.261435	0.495314	0.272189	0.284214	0.342881	0.527816	-0.921894
338	L-1,2,3,4-Tetrahydro-beta-carboline-3-carboxylic acid	0.86479			265.021	217.097	Organoheterocyclic compounds	forward	0.0298544	0.0254713	0.454297	0.334491	0.393908	1.17208	0.22907
339	N-Cyclopropyl-trans-2-cis-6-nonadienamide	0.864644			191.309	194.154	Lipids and lipid-like molecules	forward	0.0823708	0.085051	0.11171	0.780728	0.816732	0.968487	-0.0461956
340	4-tert-Butylphenol	0.862811			17.7854	151.098	Benzenoids	forward	0.0579217	0.0230892	0.744097	0.129118	0.17571	2.5086	1.32688
341	Linoleamide	0.862211			66.9077	280.263	Lipids and lipid-like molecules	forward	0.648088	0.246808	0.950674	0.086573	0.125171	2.62588	1.3928
342	1,2-Dihydro-1,1,6-trimethylnaphthalene	0.861916			67.1869	173.128	Benzenoids	forward	0.530535	0.0877323	1.10346	0.0408483	0.0668136	6.0472	2.59627
343	Methyldopa	0.861032			385.116	212.091	Phenylpropanoids and polyketides	forward	0.333339	0.12454	1.13318	0.00205937	0.00668085	2.67657	1.42039
344	2-Hydroxy-7-methoxy-2H-1,4-benzoxazin-3(4H)-one	0.856772			297.504	196.06	Organoheterocyclic compounds	forward	0.175492	0.0571638	1.36016	0.000258608	0.00149779	3.06998	1.61823
345	Tsangane L 3-glucoside	0.856033			381.252	375.234	Lipids and lipid-like molecules	forward	0.0219534	0.0110068	0.546916	0.136165	0.183852	1.99453	0.996047
346	3-Methylhistidine	0.854807			389.609	170.092	Organic acids and derivatives	forward	0.664942	0.121424	1.37605	0.00126238	0.00463611	5.47618	2.45317
347	(3beta,5alpha,6beta,22E,24R)-23-Methylergosta-7,22-diene-3,5,6-triol	0.854505			30.9071	445.366	Lipids and lipid-like molecules	forward	0.585619	0.764108	0.883068	0.00851035	0.0193296	0.766408	-0.383815
348	Cytokinin B	0.854284			342.262	226.107	Organoheterocyclic compounds	forward	0.723137	0.108688	1.41893	9.97898e-08	1.03745e-05	6.65336	2.73408
349	Piperine	0.85357			227.249	327.169	Alkaloids and derivatives	forward	0.0465052	0.00647963	1.40643	5.71683e-06	0.000131678	7.17714	2.84341
350	5-Acetyl-2,4-dimethyloxazole	0.853257			56.1116	140.07	Organoheterocyclic compounds	forward	0.233113	0.407622	0.169848	0.266702	0.324149	0.571886	-0.806202
351	2-Acetyl-3-ethylpyrazine	0.853256			245.74	151.087	Organooxygen compounds	forward	0.0390695	0.163127	1.36235	8.51128e-06	0.00016621	0.239504	-2.06188
352	L-Aspartic acid	0.853224			420.731	134.045	Organic acids and derivatives	forward	0.0413503	0.0293928	0.41932	0.383697	0.444455	1.40682	0.492435
353	lysoPC(6:0)	0.852723			401.916	356.18	Lipids and lipid-like molecules	forward	0.0197629	0.0282136	0.509287	0.185224	0.238274	0.700475	-0.513594
354	2-Methylpyrrole	0.852177			394.07	82.0656	Organoheterocyclic compounds	forward	0.0862654	0.0180675	1.44394	2.61943e-12	2.35303e-08	4.77462	2.25539
355	Suberylglycine	0.85166			229.291	232.117	Organic acids and derivatives	forward	0.049169	0.0290461	0.97291	0.0177823	0.0343967	1.69279	0.759403
356	7,8-Dihydroneopterin	0.851045			255.489	256.103	Organoheterocyclic compounds	forward	0.0304221	0.018593	0.834334	0.0286401	0.050102	1.63621	0.710362
357	2,3-Dihydro-6-methyl-5-(5-methyl-2-furanyl)-1H-pyrrolizine	0.850989			33.0709	202.122	Organoheterocyclic compounds	forward	0.237696	0.223572	0.11572	0.693105	0.738485	1.06317	0.0883789
358	N5-(4-Methoxybenzyl)glutamine	0.850506			387.773	267.133	Organic acids and derivatives	forward	6.76353	9.5453	0.141047	0.314574	0.374429	0.708571	-0.497015
359	Tetraacetylethylenediamine	0.849535			325.341	229.118	Organic acids and derivatives	forward	0.170608	0.0335465	0.372079	0.00212185	0.00683664	5.08571	2.34645
360	Asparaginyl-Proline	0.848695			418.906	230.102	Organic acids and derivatives	forward	0.170396	0.0312398	0.727975	0.0870721	0.125791	5.45445	2.44743
361	Isobutyrylglycine	0.848564			146.794	146.081	Organic acids and derivatives	forward	0.176002	0.178855	0.12002	0.930569	0.943274	0.984047	-0.0232006
362	Histidinal	0.848465			330.408	140.082	Organic nitrogen compounds	forward	0.0604737	0.0867152	0.554471	0.159776	0.209866	0.697383	-0.519977
363	Prunin 6''-O-gallate	0.848104			327.093	587.136	Phenylpropanoids and polyketides	forward	0.00810942	3.7252e-05	1.49374	2.05503e-05	0.000293487	217.691	7.76614
364	N-trans-Feruloyloctopamine	0.847824			374.894	330.136	Phenylpropanoids and polyketides	forward	0.0141357	0.132543	1.31098	0.00040443	0.00203174	0.106649	-3.22905
365	N-Hexadecanoylpyrrolidine	0.84726			64.6817	310.309	Organoheterocyclic compounds	forward	0.12273	0.0364582	0.999657	0.131138	0.178055	3.36633	1.75118
366	o-Ethyltoluene	0.846459			380.567	121.101	Benzenoids	forward	0.00433774	0.0547725	1.40026	3.68732e-05	0.000414038	0.0791956	-3.65844
367	Muramic acid	0.846423			418.492	252.107	Organic oxygen compounds	forward	0.689514	0.114946	1.06229	0.00126911	0.00465448	5.99861	2.58463
368	LysoPE(18:3(6Z,9Z,12Z)/0:0)	0.846375			218.547	476.275	Lipids and lipid-like molecules	forward	0.0219925	0.0333635	0.803075	0.0193607	0.0366914	0.65918	-0.601257
369	3,4-Dihydro-5-(5-methyl-2-furanyl)-2H-pyrrole	0.846092			35.6925	150.091	Organoheterocyclic compounds	forward	0.0437873	0.0389923	0.401278	0.365847	0.425976	1.12297	0.167322
370	4,5-Dimethyloxazole	0.845668			299.51	98.0715	Organoheterocyclic compounds	forward	0.0791302	0.0764595	0.128954	0.897383	0.915109	1.03493	0.0495318
371	L-Acetylcarnitine	0.844617			318.147	204.123	Lipids and lipid-like molecules	forward	0.194161	0.0356616	1.25581	0.00608371	0.0148183	5.44454	2.44481
372	Isobutyryl-L-carnitine	0.844455			375.087	232.148	Lipids and lipid-like molecules	forward	0.110583	0.326786	0.507365	0.0639381	0.0971344	0.338396	-1.56322
373	Tyrosine methylester	0.843987			288.084	196.097	Organic acids and derivatives	forward	0.0659238	0.0460239	1.04136	0.00123694	0.00456134	1.43238	0.518416
374	Arginyl-Leucine	0.84396			341.341	288.203	Organic acids and derivatives	forward	0.412031	0.207595	0.29718	0.135813	0.183432	1.98478	0.988978
375	Epoxy-hexobarbital	0.843903			4.80902	253.118	Organoheterocyclic compounds	forward	0.011295	0.00864532	0.927741	0.0163576	0.0322875	1.30649	0.385691
376	Valyl-Glutamine	0.842992			426.713	246.144	Organic acids and derivatives	forward	0.557686	0.178148	0.73156	1.00304e-05	0.000181714	3.13047	1.64638
377	4-Amino-2-methylenebutanoic acid	0.842528			370.985	116.071	Organic acids and derivatives	forward	0.2547	0.09311	1.19076	0.00481561	0.0124736	2.73547	1.45179
378	Cotinine	0.842192			278.243	177.102	Organoheterocyclic compounds	forward	0.0302986	0.0537948	0.985269	0.00503208	0.0129285	0.563226	-0.828214
379	LysoPE(0:0/20:4(5Z,8Z,11Z,14Z))	0.841705			214.83	502.292	Lipids and lipid-like molecules	forward	0.056934	0.0183642	0.357386	0.342783	0.402302	3.10027	1.63239
380	Anatabine	0.840711			205.228	161.107	Organic nitrogen compounds	forward	7.90441	1.91694	0.400318	0.013278	0.0274956	4.12346	2.04386
381	N'-nitrosonornicotine	0.840369			145.224	178.097	Organoheterocyclic compounds	forward	0.213389	0.333154	0.837808	0.0184015	0.0353131	0.64051	-0.642707
382	2,3-Dihydro-5-(5-methyl-2-furanyl)-1H-pyrrolizine	0.839832			228.654	188.107	Organoheterocyclic compounds	forward	0.2781	0.146832	0.271725	0.174589	0.226474	1.89401	0.92144
383	4',5-Dihydroxy-7-methoxy-6-methylflavone	0.839689			54.0002	299.091	Phenylpropanoids and polyketides	forward	0.153004	0.0404834	1.30379	0.000368149	0.00190351	3.77944	1.91817
384	8-Hydroxydihydrodaidzein	0.839477			24.1422	273.075	Phenylpropanoids and polyketides	forward	0.00606396	0.000619783	1.08253	0.0652362	0.0988224	9.784	3.29042
385	Valyl-Tyrosine	0.839227			321.736	281.149	Organic acids and derivatives	forward	0.0453047	0.048938	0.0774961	0.688805	0.734949	0.925756	-0.111296
386	Smilagenone	0.838489			33.8672	415.319	Lipids and lipid-like molecules	forward	0.603388	0.0703939	1.39963	2.57652e-05	0.000337882	8.5716	3.09956
387	Nandrolone	0.837627			164.174	275.199	Lipids and lipid-like molecules	forward	1.83672	0.0510866	1.4793	5.26207e-06	0.000124743	35.953	5.16804
388	I-Urobilin	0.837448			298.018	591.316	Organoheterocyclic compounds	forward	0.0355859	0.00189446	1.17973	0.0185235	0.0354563	18.7842	4.23145
389	N-Methylcalystegine B2	0.836699			359.977	190.097	Alkaloids and derivatives	forward	0.18288	1.03357	1.44836	8.92414e-06	0.000170725	0.17694	-2.49867
390	Anserine	0.836411			257.268	241.129	Organic acids and derivatives	forward	0.103035	0.133612	0.502672	0.184838	0.237845	0.771155	-0.374907
391	Prostaglandin D2-1-glyceryl ester	0.836349			206.908	427.265	Lipids and lipid-like molecules	forward	0.0789831	0.065363	0.432238	0.347816	0.407357	1.20838	0.273069
392	Dimethyl dialkyl ammonium chloride	0.836015			107.566	304.299	Organonitrogen compounds	forward	0.245812	0.099738	0.917424	0.0129015	0.0268397	2.46458	1.30134
393	Sinapoylputrescine	0.835929			355.506	295.165	Phenylpropanoids and polyketides	forward	0.06324	0.20582	1.13024	0.00166281	0.00564914	0.307259	-1.70247
394	3-(8,11,14-Pentadecatrienyl)phenol	0.834947			271.072	299.236	Benzenoids	forward	0.0907439	0.0103415	0.326646	0.389177	0.449643	8.77477	3.13336
395	Tyramine	0.833413			219.233	138.091	Benzenoids	forward	0.653705	0.252989	0.0553078	0.54782	0.601597	2.58393	1.36957
396	Valyl-Valine	0.833141			222.801	217.154	Organic acids and derivatives	forward	0.194669	0.0805372	0.679126	0.0508225	0.0800945	2.41712	1.27329
397	2-Ethylacrylic acid	0.832415			394.024	101.06	Lipids and lipid-like molecules	forward	8.65803	1.22451	1.48034	3.77166e-09	1.40436e-06	7.07058	2.82183
398	3-Aminopropionaldehyde	0.832405			77.6187	74.0605	Organic oxygen compounds	forward	1.3916	0.420724	1.34517	0.000268388	0.00154053	3.30764	1.7258
399	Valyl-Phenylalanine	0.832289			370.764	265.154	Organic acids and derivatives	forward	0.101948	0.743101	0.959839	7.44695e-05	0.00065328	0.137192	-2.86573
400	6-Hydroxydopamine	0.832201			322.672	170.081	Benzenoids	forward	0.115805	0.111851	0.122525	0.828933	0.858402	1.03535	0.0501211
401	N-Acetoxymethylflindersine	0.832085			359.099	300.125	Organoheterocyclic compounds	forward	0.00529135	0.129293	1.24782	0.000118312	0.000881259	0.0409252	-4.61087
402	(R)-Dihydromaleimide	0.831713			116.365	100.039	Organoheterocyclic compounds	forward	0.386553	0.0210839	1.18284	0.000155398	0.00104865	18.334	4.19645
403	Homoarecoline	0.831343			472.857	170.117	Alkaloids and derivatives	forward	0.0749272	0.0496335	0.612643	0.0824516	0.120023	1.50961	0.594176
404	Capryloylglycine	0.831073			356.37	202.143	Organic acids and derivatives	forward	0.0512019	0.227209	1.35218	0.00316374	0.0091441	0.225351	-2.14975
405	Benzoyl ecgonine	0.830987			281.51	290.138	Benzenoids	forward	0.0115226	0.00241664	0.980508	1.10943e-06	4.86146e-05	4.76801	2.25339
406	N-Acetyl-L-methionine	0.830429			81.1946	192.069	Organic acids and derivatives	forward	0.0468555	0.0261956	1.0746	0.00767345	0.0178532	1.78868	0.838893
407	N1-Caffeoyl-N10-feruloylspermidine	0.829423			367.149	484.239		forward	0.0120039	3.7252e-05	1.47833	0.00208889	0.00675711	322.236	8.33197
408	Demethylated antipyrine	0.829258			124.745	175.087	Organoheterocyclic compounds	forward	0.535811	0.171657	1.41901	3.43287e-10	4.40535e-07	3.12141	1.6422
409	Nicotinic acid mononucleotide	0.82902			334.017	256.081	Organic oxygen compounds	forward	0.753094	1.38443	0.461849	0.0448559	0.0719794	0.543976	-0.878385
410	Prolylhydroxyproline	0.828813			430.406	229.118	Organic acids and derivatives	forward	0.090148	0.0684207	0.477916	0.339769	0.399026	1.31755	0.397861
411	7-(4-Hydroxy-3-methoxyphenyl)-5-methoxy-1-phenyl-3-heptanone	0.828181			353.788	394.195	Phenylpropanoids and polyketides	forward	0.00451048	0.00983351	0.814472	0.0346186	0.0585537	0.458685	-1.12442
412	fluvoxamino acid	0.827259			188.162	319.128	Benzenoids	forward	0.220505	0.244458	0.493099	0.795825	0.829724	0.902015	-0.148777
413	N-Hydroxy-L-tyrosine	0.826895			289.752	198.076		forward	0.0158011	0.0369678	0.605418	0.0696933	0.104325	0.42743	-1.22624
414	Hydroxyisocaproic acid	0.826865			56.4083	133.086	Lipids and lipid-like molecules	forward	0.0697733	0.0473822	0.839804	0.00927887	0.0207137	1.47256	0.558328
415	N-a-Acetyl-L-arginine	0.826745			379.42	217.129	Organic acids and derivatives	forward	1.72639	0.556051	0.594881	0.13874	0.186596	3.10473	1.63447
416	Aldosine	0.826738			298.546	255.133	Organic acids and derivatives	forward	0.350952	0.246809	0.723589	0.0794016	0.116224	1.42196	0.507879
417	Dambonitol	0.826177			210.463	209.103	Organooxygen compounds	forward	0.4281	0.109371	1.19372	0.000566853	0.00258086	3.91421	1.96872
418	4-Methoxy-5-(3,7,11,15-tetramethyl-2,6,10,14-hexadecatetraenyl)-1,3-benzenediol	0.826066			47.4014	413.304	Lipids and lipid-like molecules	forward	0.660906	0.0553601	1.10571	0.0586499	0.0902298	11.9383	3.57753
419	Leucyl-Valine	0.825914			209.688	231.17	Organic acids and derivatives	forward	1.21455	0.933781	0.260784	0.412167	0.472133	1.30068	0.379267
420	N-a-Acetylcitrulline	0.825205			342.036	218.113	Organic acids and derivatives	forward	0.0872198	0.05616	0.787352	0.0391907	0.0646556	1.55306	0.635111
421	Leucyl-Isoleucine	0.824196			197.339	245.185	Organic acids and derivatives	forward	1.71448	1.30098	0.345433	0.384404	0.445044	1.31783	0.398165
422	6-Acetyl-2,3-dihydro-2-(hydroxymethyl)-4(1H)-pyridinone	0.823999			180.606	170.081	Organoheterocyclic compounds	forward	0.22278	0.202437	0.133294	0.689878	0.735744	1.10049	0.138145
423	Phenylalanyl-Isoleucine	0.82388			184.158	279.169	Organic acids and derivatives	forward	0.756076	0.613158	0.348378	0.332389	0.392018	1.23309	0.302273
424	Valyl-Alanine	0.823286			266.683	189.123	Organic acids and derivatives	forward	0.124422	0.101803	0.0233719	0.509709	0.565693	1.22218	0.289455
425	4-Butyloxazole	0.823284			298.978	126.091	Organoheterocyclic compounds	forward	1.87829	1.41336	0.44156	0.359921	0.420111	1.32896	0.410294
426	Deoxycytidine	0.822766			214.892	228.098	Nucleosides, nucleotides, and analogues	forward	0.0515841	0.031599	0.564989	0.136886	0.18466	1.63246	0.707047
427	Glycerol 1,3-di-(9Z,12Z-octadecadienoate) 2-(9Z-octadecenoate)	0.821194			636.245	881.754	Lipids and lipid-like molecules	forward	0.000978297	0.000854054	0.36811	0.317684	0.377681	1.14547	0.195946
428	Polyoxyethylene (600) monoricinoleate	0.820296			214.833	341.304	Lipids and lipid-like molecules	forward	0.088576	0.0184613	1.3025	0.00105393	0.00404247	4.79793	2.26241
429	Isopropylbenzene	0.820076			163.315	121.101	Benzenoids	forward	0.743902	0.0501023	1.43756	3.97216e-05	0.000430319	14.8477	3.89216
430	Tyrosyl-Valine	0.819956			384.407	281.149	Organic acids and derivatives	forward	0.331288	0.194384	0.697208	0.0541398	0.084258	1.7043	0.769177
431	3-Dehydrosphinganine	0.819664			107.477	300.289	Organic oxygen compounds	forward	0.343398	0.211082	0.560474	0.174717	0.226575	1.62685	0.702077
432	Cystathionine ketimine	0.817969			324.04	204.032	Organic acids and derivatives	forward	0.0708239	0.0788612	0.204141	0.60111	0.653014	0.898083	-0.155079
433	6,7-Dihydro-2,5-dimethyl-5H-cyclopentapyrazine	0.817865			368.053	149.1	Organoheterocyclic compounds	forward	0.0818556	0.0577346	0.222805	0.294529	0.353869	1.41779	0.503647
434	Imidazole-4-acetaldehyde	0.81768			59.9912	111.055	Organoheterocyclic compounds	forward	5.2226	3.7465	0.0965222	0.537979	0.592384	1.39399	0.479225
435	1-Cyano-2-hydroxy-3-butene	0.816047			61.9543	98.0603	Organic oxygen compounds	forward	0.0782366	0.0861092	0.3632	0.408843	0.468867	0.908575	-0.138323
436	Estriol-17-glucuronide	0.815071			452.308	465.208	Lipids and lipid-like molecules	forward	0.013184	0.00287571	1.05803	2.25967e-05	0.000310852	4.58461	2.1968
437	Hypoletin 8-gentiobioside	0.813224			220.159	431.319	Phenylpropanoids and polyketides	forward	0.0351283	0.000708159	1.30639	0.00685606	0.016319	49.6051	5.63242
438	Phytosphingosine	0.812644			219.252	318.299	Organic nitrogen compounds	forward	0.0304688	0.00271354	1.21697	0.00073847	0.00313448	11.2284	3.48908
439	4-Hydroxy-1H-indole-3-acetonitrile	0.812586			47.0048	173.071	Organoheterocyclic compounds	forward	0.281918	0.150518	0.704607	0.0511617	0.0805302	1.87299	0.905341
440	Reticuline	0.81062			243.65	330.169	Organoheterocyclic compounds	forward	0.0679153	0.00744862	1.34792	0.000321809	0.0017425	9.11785	3.18869
441	Alline	0.810209			217.299	191.118	Organoheterocyclic compounds	forward	0.253064	0.0778218	1.21299	1.17493e-06	5.09409e-05	3.25184	1.70126
442	Cardoltriene	0.809519			48.3402	315.231	Benzenoids	forward	0.0496023	0.11411	0.703008	0.00801685	0.0184655	0.434688	-1.20195
443	Ethylbenzene	0.808727			163.354	107.086	Benzenoids	forward	0.784133	0.0457423	1.46687	2.0819e-05	0.000295912	17.1424	4.0995
444	Ethylmalonic acid	0.80857			362.487	133.049	Lipids and lipid-like molecules	forward	0.0112882	0.0232758	0.17603	0.175392	0.227312	0.484975	-1.04402
445	Acetylvalerenolic acid	0.807525			433.02	315.155	Lipids and lipid-like molecules	forward	0.0308978	0.343278	1.35106	0.000945368	0.00374272	0.0900081	-3.4738
446	Dihydroxyfumitremorgin C	0.807487			457.789	412.18	Organoheterocyclic compounds	forward	0.00613844	0.000986753	1.01505	0.010201	0.0223228	6.22084	2.63711
447	N-Methylnicotinamide	0.807194			45.249	137.071	Organoheterocyclic compounds	forward	0.747795	0.123762	1.29479	0.00363016	0.0101255	6.04222	2.59508
448	Tyrosyl-Leucine	0.806865			218.009	295.165	Organic acids and derivatives	forward	0.0920327	0.0636781	0.471696	0.183783	0.236725	1.44528	0.531349
449	Carpaine	0.806487			284.957	479.383	Phenylpropanoids and polyketides	forward	0.023603	0.00450834	1.06094	0.0856731	0.123989	5.23541	2.3883
450	Leucyl-Arginine	0.805945			366.481	288.191	Organic acids and derivatives	forward	0.0405399	0.0379116	0.0516479	0.690986	0.736838	1.06933	0.096705
451	Valyl-Methionine	0.805821			214.825	249.126	Organic acids and derivatives	forward	0.0750559	0.049091	0.491854	0.224293	0.280304	1.52891	0.612506
452	Isopropenyl acetate	0.805166			214.034	101.06	Organic acids and derivatives	forward	0.0266174	0.0349598	0.955892	0.00307887	0.00898486	0.761371	-0.393328
453	1-Methoxy-1H-indole-3-acetonitrile	0.804262			257.842	187.086	Organoheterocyclic compounds	forward	0.0823615	0.041765	1.04819	0.0021086	0.00680616	1.97202	0.979674
454	Caffeine	0.804186			231.666	195.088	Organoheterocyclic compounds	forward	0.0746976	0.0195024	1.31324	0.00118485	0.00442005	3.83017	1.93741
455	3'-Hydroxyhexobarbital	0.803921			18.7038	253.118	Organoheterocyclic compounds	forward	0.00976044	0.00882777	0.565555	0.109527	0.152919	1.10565	0.144897
456	N-Oleoylethanolamine	0.803916			33.8087	326.305	Organic nitrogen compounds	forward	2.38383	1.37316	0.587455	0.120314	0.165434	1.73602	0.795785
457	Thromboxane B2	0.803549			423.989	393.224	Lipids and lipid-like molecules	forward	0.0151906	0.0185241	0.376656	0.370427	0.430806	0.820046	-0.286222
458	Phosphorylcholine	0.803269			306.694	170.063	Organic nitrogen compounds	forward	0.0831215	0.0667426	0.383548	0.421915	0.481829	1.24541	0.316615
459	Alanyl-Valine	0.801997			382.642	189.123		forward	0.215369	0.270988	0.685646	0.0599832	0.0920918	0.794757	-0.331415
460	Dopamine glucuronide	0.801782			361.769	330.115	Organic oxygen compounds	forward	0.0178905	0.0177016	0.252667	0.982138	0.986752	1.01068	0.0153196
461	Calystegin A3	0.801704			77.6817	160.097	Alkaloids and derivatives	forward	0.0927944	2.7001	1.4496	3.35298e-11	1.50599e-07	0.0343671	-4.86283
462	4-O-alpha-D-Galactopyranosylcalystegine B2	0.800991			446.602	338.144	Organic oxygen compounds	forward	0.128516	0.00246306	1.26115	0.00266894	0.00808058	52.1774	5.70535
463	N-Methylschinifoline	0.800867			298.612	256.133	Organoheterocyclic compounds	forward	0.0275414	0.135261	1.14381	0.00515859	0.0131448	0.203616	-2.29607
464	FAPy-adenine	0.800118			177.403	154.072	Organoheterocyclic compounds	forward	0.402044	2.22205	1.24945	0.000341027	0.00181033	0.180934	-2.46647
465	Debrisoquine	0.799894			215.746	176.118	Organoheterocyclic compounds	forward	0.0457275	0.120961	1.29489	4.82201e-06	0.000119	0.378036	-1.4034
466	Isobutyl N-methylanthranilate	0.79905			356.942	208.133	Benzenoids	forward	0.00501557	0.150376	1.37705	0.00118241	0.00441462	0.0333536	-4.90601
467	Isovalerylglutamic acid	0.798703			79.937	232.117	Organic acids and derivatives	forward	0.174369	0.0560957	1.09375	0.0043175	0.0115313	3.10842	1.63618
468	25,27-Dihydro-4,7-didehydro-7-deoxyphysalin A	0.79851			444.948	357.165	Lipids and lipid-like molecules	forward	0.0122633	0.0076938	0.721936	0.119991	0.16504	1.59392	0.672577
469	Dimethicone	0.798326			349.236	163.098	Hydrocarbon derivatives	forward	0.0609708	0.0454581	0.352712	0.485424	0.542358	1.34125	0.423582
470	Glutaminylglycine	0.798202			397.617	204.097	Organic acids and derivatives	forward	0.383018	0.445622	0.46473	0.398772	0.459107	0.859514	-0.218406
471	(4alpha,5alpha)-4,14-Dimethyl-9,19-cyclocholest-20-en-3-one	0.797472			30.3874	411.361	Lipids and lipid-like molecules	forward	0.226359	0.42419	1.12801	0.00157382	0.00542544	0.533626	-0.906099
472	6-Chloro-N-(1-methylethyl)-1,3,5-triazine-2,4-diamine	0.797044			273.738	188.07	Organoheterocyclic compounds	forward	1.34781	0.113983	1.12776	0.084903	0.123093	11.8246	3.56373
473	5-HEPE	0.796559			25.1101	301.214	Lipids and lipid-like molecules	forward	0.0409245	0.000583681	1.38676	2.99698e-08	4.80748e-06	70.1145	6.13164
474	D-Urobilin	0.795078			255.621	589.301	Organoheterocyclic compounds	forward	0.000275693	0.000144408	0.484301	0.459519	0.51786	1.90913	0.932912
475	alpha-[3-(Nitrosoamino)propyl]-3-pyridinemethanol	0.795015			191.609	196.108	Organoheterocyclic compounds	forward	0.128853	0.43826	0.944297	0.0100259	0.0220311	0.294011	-1.76606
476	Methyl n-formylanthranilate	0.794845			79.5203	180.069	Benzenoids	forward	0.173467	0.077836	1.06258	0.00173319	0.00582969	2.22862	1.15615
477	1-Nitronaphthalene-5,6-oxide	0.794404			63.7721	190.05	Benzenoids	forward	0.0608339	0.0577699	0.0102668	0.886812	0.906077	1.05304	0.0745568
478	p-Mentha-1,3,5,8-tetraene	0.793548			166.058	133.101	Benzenoids	forward	1.03658	0.0409868	1.45725	1.911e-06	6.70566e-05	25.2905	4.66052
479	N-Acetylprocainamide	0.792172			264.916	278.185	Benzenoids	forward	0.0116535	0.0371753	1.27815	0.000186745	0.00118653	0.313475	-1.67358
480	Antibiotic SB 202742	0.791125			238.166	371.257	Benzenoids	forward	0.207062	0.00338602	1.40287	0.0606543	0.0929632	61.1522	5.93433
481	S-4-Hydroxymephenytoin	0.7908			67.0725	235.107	Organoheterocyclic compounds	forward	0.811725	5.28549	1.17051	0.000210825	0.00130251	0.153576	-2.70297
483	Leucyl-Threonine	0.788757			260.412	233.149	Organic acids and derivatives	forward	0.134472	0.118384	0.368429	0.554905	0.60856	1.1359	0.183832
484	Camelinin	0.788712			90.9952	262.128	Organosulfur compounds	forward	1.27512	0.0399675	1.40278	0.0101693	0.0222753	31.9038	4.99566
485	5-Methyldeoxycytidine	0.788684			207.604	242.113	Nucleosides, nucleotides, and analogues	forward	0.144033	0.464232	1.33787	2.7054e-05	0.000349175	0.31026	-1.68845
486	D-Alanyl-D-alanine	0.786694			354.634	161.092	Organic acids and derivatives	forward	2.42354	0.611152	0.378542	0.153174	0.202556	3.96552	1.98751
487	(3R, 6'Z)-3,4-Dihydro-8-hydroxy-3-(6-pentadecenyl)-1H-2-benzopyran-1-one	0.786668			213.942	373.273	Organoheterocyclic compounds	forward	1.39237	0.0187647	1.47641	0.000504942	0.00237109	74.2017	6.21338
488	Deoxyeritadenine	0.785495			265.091	238.093	Organoheterocyclic compounds	forward	0.0831152	0.00465481	1.20071	0.000404773	0.00203174	17.8558	4.15832
489	Sphinganine	0.785382			110.984	302.305	Organic nitrogen compounds	forward	0.932047	0.412378	0.757455	0.183543	0.236552	2.26017	1.17643
490	(-)-Salsoline	0.783561			201.22	194.117	Organoheterocyclic compounds	forward	0.119714	0.18619	0.445895	0.146672	0.19557	0.642967	-0.637184
491	Biochanin A	0.783436			155.399	285.075	Phenylpropanoids and polyketides	forward	0.092583	0.0202279	0.637057	0.156296	0.205896	4.577	2.1944
492	Thymidine	0.78299			195.039	243.098	Nucleosides, nucleotides, and analogues	forward	0.234078	0.0401033	1.44368	3.22984e-07	2.13335e-05	5.83686	2.54519
493	Spinacine	0.782777			229.479	168.077	Organic acids and derivatives	forward	0.0589222	0.0758175	0.663323	0.0686617	0.103038	0.777159	-0.363718
494	3-Aminoisobutanoic acid	0.782384			82.9182	104.071	Organic acids and derivatives	forward	0.0949485	0.0926441	0.110045	0.85324	0.878149	1.02487	0.035445
495	Prolyl-Valine	0.782102			297.983	215.139	Organic acids and derivatives	forward	0.150806	0.119106	0.302583	0.333699	0.393182	1.26614	0.340441
496	PC-M6	0.78187			220.694	422.265	Organoheterocyclic compounds	forward	0.0684764	0.0551215	0.374918	0.323881	0.383981	1.24228	0.312993
497	Mangalkanyl glucoside	0.781865			324.192	387.271	Organic oxygen compounds	forward	0.0139734	0.0117656	0.324212	0.741113	0.78102	1.18765	0.248108
498	Phenylalanyl-Valine	0.781639			282.891	265.154	Organic acids and derivatives	forward	0.0106064	0.109303	1.38125	0.000128366	0.000931897	0.097037	-3.36532
499	Valyl-Lysine	0.781508			556.893	246.18	Organic acids and derivatives	forward	1.91631	0.0556419	1.36342	0.0363327	0.0609708	34.4401	5.10602
500	L-prolyl-L-proline	0.781436			243.86	213.123	Organic acids and derivatives	forward	0.075072	0.1685	1.05957	0.000360577	0.00187446	0.445532	-1.1664
501	1,3-Diisopropylbenzene	0.78124			31.3248	163.148	Benzenoids	forward	0.204433	0.124851	1.14172	0.000215877	0.00132153	1.63741	0.711415
502	N6-Carbamoyl-L-threonyladenosine	0.781145			346.642	413.14	Nucleosides, nucleotides, and analogues	forward	0.015206	0.000104613	1.2983	0.00593944	0.0145816	145.354	7.18343
503	5-Methyl-2-furancarboxaldehyde	0.780739			114.581	111.044	Organooxygen compounds	forward	0.0194574	2.37997	1.36451	2.60927e-06	8.28105e-05	0.00817548	-6.93448
504	Eicosapentaenoic acid	0.779787			34.7191	303.231	Lipids and lipid-like molecules	forward	0.168295	0.10524	0.96422	0.00802721	0.0184799	1.59916	0.677312
505	L-2-Amino-5-hydroxypentanoic acid	0.779271			327.533	134.081	Organic acids and derivatives	forward	0.117032	0.0387249	1.13342	0.00521088	0.0132379	3.02213	1.59557
506	PC(22:6(4Z,7Z,10Z,13Z,16Z,19Z)/22:5(4Z,7Z,10Z,13Z,16Z))	0.779231			235.077	880.576	Lipids and lipid-like molecules	forward	0.00925254	3.7252e-05	1.33548	0.0036384	0.0101439	248.377	7.95639
507	Tryptamine	0.778784			264.94	161.107	Organoheterocyclic compounds	forward	0.0179282	0.0185956	0.438202	0.924635	0.93853	0.964106	-0.0527364
508	Grandisine III	0.778081			611.402	288.087	Organoheterocyclic compounds	forward	0.194644	0.163355	0.544525	0.25837	0.315345	1.19154	0.252825
509	Isopetasoside	0.774262			390.25	397.219	Lipids and lipid-like molecules	forward	0.00830452	0.000375847	1.30108	0.00044706	0.00217666	22.0955	4.46568
510	2-Hydroxy-6-(8,11,14-pentadecatrienyl)benzoic acid	0.773444			249.631	343.229	Benzenoids	forward	0.0581395	0.0027219	1.40538	5.90729e-06	0.000133665	21.3599	4.41683
511	5-(12-Heneicosenyl)-1,3-benzenediol	0.771317			178.162	403.356	Benzenoids	forward	0.0966514	0.071239	0.437126	0.247868	0.304554	1.35672	0.440124
512	Phenylalanyl-Methionine	0.771226			185.759	297.126	Organic acids and derivatives	forward	0.0516905	0.0429504	0.370482	0.491548	0.54777	1.20349	0.267229
513	N1,N10-Dicoumaroylspermidine	0.770983			249.807	438.247	Phenylpropanoids and polyketides	forward	0.0444749	0.0180915	0.835841	0.0491096	0.0777496	2.45832	1.29767
514	3-(Dimethylaminomethyl)indole	0.770952			299.841	175.123	Organoheterocyclic compounds	forward	0.136909	0.0565372	1.00013	0.0219955	0.0405811	2.42157	1.27594
515	1,1'-[1,12-Dodecanediylbis(oxy)]bisbenzene	0.770566			237.31	355.261	Benzenoids	forward	11.8378	0.0196893	1.45978	0.0616882	0.0943064	601.229	9.23177
516	Betonicine	0.770372			101.555	160.097	Organic acids and derivatives	forward	0.0809201	0.190261	1.30414	0.000133795	0.000953871	0.425311	-1.23341
517	Glutamyllysine	0.770226			454.374	276.157	Organic acids and derivatives	forward	0.112636	0.00166275	1.06598	0.00994105	0.0218659	67.7408	6.08195
518	Glutaminylleucine	0.769771			417.867	260.16	Organic acids and derivatives	forward	0.089197	0.0534032	0.561662	0.152198	0.201473	1.67025	0.740068
519	(8E,15E)-1,8,15-Heptadecatriene-11,13-diyne	0.768317			236.907	227.179	Hydrocarbons	forward	0.0475714	3.7252e-05	1.34731	0.0536969	0.0836848	1277.02	10.3186
520	Cis-8,11,14,17-Eicosatetraenoic acid	0.767863			88.9962	305.246	Lipids and lipid-like molecules	forward	0.0975389	0.0408944	1.22237	1.35229e-05	0.000218089	2.38514	1.25407
521	Triethanolamine	0.767809			133.46	150.112	Organonitrogen compounds	forward	0.153112	0.11976	0.529605	0.177393	0.22968	1.27849	0.354445
522	Merodesmosine	0.765333			441.412	403.254	Organic acids and derivatives	forward	0.0270543	0.0027623	0.944495	0.0178026	0.0344241	9.7941	3.29191
523	Falimint	0.76435			366.679	239.102	Benzenoids	forward	0.0501435	0.0840093	0.94259	0.0115808	0.0247161	0.596881	-0.744486
524	Oxidized-adrenal-ferredoxin	0.763726			267.634	184.097	Benzenoids	forward	0.0526293	0.058089	0.289135	0.624543	0.675555	0.906011	-0.142399
525	3-Hydroxy-4-isopropylbenzyl alcohol 3-glucoside	0.76255			437.704	329.155	Lipids and lipid-like molecules	forward	0.0128813	0.0151154	0.547844	0.777216	0.813532	0.852196	-0.230742
526	Zymonic acid	0.76245			172.046	159.028	Organoheterocyclic compounds	forward	0.0287272	0.304902	1.01823	0.00772359	0.01794	0.0942178	-3.40786
527	11,12-Dimethylrosmanol	0.761887			280.793	375.222	Lipids and lipid-like molecules	forward	0.00998833	0.00364181	0.788015	0.00645465	0.0155657	2.74269	1.45559
528	5-Nitro-2-propoxyaniline	0.761136			140.556	197.092	Benzenoids	forward	0.163632	0.153862	0.178283	0.621737	0.67298	1.0635	0.088816
529	Cotinine methonium ion	0.761039			188.445	191.118	Organoheterocyclic compounds	forward	0.0549742	0.106987	0.45373	0.139019	0.186835	0.513838	-0.960614
530	2-Carboxy-1-[5-(2-carboxy-1-pyrrolidinyl)-2-hydroxy-2,4-pentadienylidene]pyrrolidinium	0.760738			322.32	309.144	Organic acids and derivatives	forward	0.0355919	0.00218422	1.24622	1.4792e-05	0.000233778	16.2951	4.02636
531	(3beta,22E,24R)-Ergosta-4,6,8(14),22-tetraen-3-ol	0.760638			26.6529	395.33	Lipids and lipid-like molecules	forward	0.0273632	0.000676904	1.35595	2.88785e-05	0.000365226	40.424	5.33714
532	Androstenol	0.760491			31.1039	257.225	Lipids and lipid-like molecules	forward	0.147695	0.0968566	0.800971	0.0436627	0.0704042	1.52489	0.608704
533	Nicotine-1'-N-oxide	0.760267			258.651	179.118	Organoheterocyclic compounds	forward	0.0444844	0.120973	1.30848	1.55992e-06	6.01406e-05	0.367721	-1.44332
534	5-Hydroxybuspirone	0.759609			376.456	402.245	Organoheterocyclic compounds	forward	0.026039	0.00575334	1.0287	0.00563555	0.0140303	4.52589	2.1782
535	Sciadonic acid	0.759459			58.9138	307.262	Lipids and lipid-like molecules	forward	0.0891745	0.0593443	0.631829	0.0672636	0.101332	1.50266	0.587523
536	Ginsenoyne B	0.758669			298.024	295.143	Organohalogen compounds	forward	0.0168938	0.12109	1.38823	0.000272549	0.00155251	0.139514	-2.84152
537	2-Heptylbenzothiazole	0.758324			378.15	234.133	Organoheterocyclic compounds	forward	0.0975037	0.144179	0.486215	0.0902405	0.129576	0.676268	-0.564334
538	Geranylfarnesyl diphosphate	0.758167			262.516	519.259	Lipids and lipid-like molecules	forward	0.00930594	0.00724312	0.269488	0.253829	0.310816	1.2848	0.361541
539	5,6-DHET	0.757792			50.5695	339.251	Lipids and lipid-like molecules	forward	0.0530821	0.0632779	0.473289	0.191651	0.244842	0.838872	-0.253477
540	Paucine	0.756991			294.219	251.139	Benzenoids	forward	0.0203779	0.321875	1.44752	0.000161298	0.00107568	0.06331	-3.98142
541	Homocitrulline	0.756711			365.365	190.118	Organic acids and derivatives	forward	3.71292	0.369994	1.29225	0.00411711	0.0111263	10.0351	3.32698
542	p-Mentha-1,8-dien-10-yl acetate	0.755798			164.173	195.138	Lipids and lipid-like molecules	forward	0.972365	0.0962834	1.43546	0.000154878	0.00104607	10.099	3.33614
543	Phenylalanylproline	0.755731			362.646	263.138	Organic acids and derivatives	forward	0.168541	0.125965	0.0419178	0.327065	0.387091	1.33799	0.420071
544	2,2,4,4,6,6-Hexamethyl-1,3,5-trithiane	0.755712			29.5495	223.063	Organosulfur compounds	forward	0.116841	0.12475	0.38358	0.284155	0.342856	0.936602	-0.0944925
545	Leucyl-Lysine	0.755411			360.001	260.196	Organic acids and derivatives	forward	0.0936046	0.0248413	1.05155	0.0798421	0.116659	3.7681	1.91384
546	5-Oxo-2(5H)-isoxazolepropanenitrile	0.755404			122.939	139.05	Organoheterocyclic compounds	forward	0.537562	0.309688	0.640783	0.147162	0.196135	1.73582	0.795617
548	1-Isothiocyanato-7-(methylthio)heptane	0.754642			448.828	204.086	Organosulfur compounds	forward	0.0416553	0.0306776	0.589218	0.0997062	0.141028	1.35784	0.441318
549	9,10-epoxyoctadecanoic acid	0.754129			219.945	299.257	Lipids and lipid-like molecules	forward	0.28887	0.239735	0.334875	0.491656	0.547823	1.20496	0.268981
550	Deoxyhypusine	0.753875			589.834	218.186	Organic acids and derivatives	forward	0.0455942	0.0104373	1.2644	0.00036154	0.00187838	4.36838	2.1271
551	Cavipetin C	0.752728			93.6733	389.267	Lipids and lipid-like molecules	forward	0.726195	0.0350088	1.45568	8.34252e-05	0.000711689	20.7432	4.37457
552	2-(2-Methylbutanoyl)-9-(3-methyl-2E-pentenoyl)-2b,9a-dihydroxy-4Z,10(14)-oplopadien-3-one	0.752705			236.698	431.276	Lipids and lipid-like molecules	forward	0.131693	0.00117941	1.36557	0.00718482	0.0169355	111.66	6.80297
553	2-Isopropyl-3,5-dimethoxy-6-methylpyrazine	0.752684			298.768	197.128	Organoheterocyclic compounds	forward	0.0550815	0.0971527	0.770253	0.0228988	0.0418514	0.566958	-0.818686
554	Mesoporphyrin IX	0.75197			594.228	567.298	Organoheterocyclic compounds	forward	0.0160832	0.00609693	0.380512	0.0764126	0.112568	2.63792	1.3994
555	20-Hydroxyeicosatetraenoic acid	0.751694			63.8865	321.241	Lipids and lipid-like molecules	forward	0.111838	0.0829646	0.790501	0.0342129	0.0579986	1.34802	0.430838
556	[4]-Gingerdiol 3,5-diacetate	0.751477			255.474	370.221	Benzenoids	forward	0.0467093	0.00112611	1.30931	2.47282e-05	0.000329575	41.4786	5.37429
557	N-Acetyl-L-glutamate 5-semialdehyde	0.750861			134.673	174.076	Organic acids and derivatives	forward	0.124949	0.0471493	1.11548	0.00272184	0.00820701	2.65006	1.40603
558	Nicotinamide N-oxide	0.750577			70.4621	139.05	Organoheterocyclic compounds	forward	0.0261855	0.0397256	0.775874	0.0520222	0.0815986	0.65916	-0.6013
559	Phenethyl rutinoside	0.750538			453.327	431.187	Organooxygen compounds	forward	0.015176	0.00235135	1.36098	2.28462e-05	0.000312214	6.45417	2.69023
560	N-Acetylleucine	0.749714			331.403	174.112	Organic acids and derivatives	forward	0.211219	1.01798	1.26759	0.00136485	0.0049091	0.207489	-2.26889
561	gamma-Glutamylalanine	0.749409			428.002	219.097	Organic acids and derivatives	forward	0.118686	0.0436494	1.17108	6.05002e-05	0.000571476	2.71908	1.44312
562	Acetyl tributyl citrate	0.749265			432.019	403.228	Organic acids and derivatives	forward	0.0175224	0.0113381	0.632423	0.120491	0.165652	1.54545	0.628031
563	Dopamine	0.748196			300.548	154.086	Benzenoids	forward	0.123323	0.0438957	1.40985	1.60976e-06	6.13177e-05	2.80945	1.49029
564	Prolylphenylalanine	0.747485			251.252	263.138	Organic acids and derivatives	forward	0.0816801	0.0943937	0.40046	0.467269	0.525538	0.865313	-0.208706
565	Pregnanetriol	0.746392			32.8237	337.272	Lipids and lipid-like molecules	forward	0.407094	0.713947	0.941242	0.0132023	0.0273492	0.570202	-0.810455
566	Androstenedione	0.746082			165.088	287.2	Lipids and lipid-like molecules	forward	0.124585	0.000822816	1.36933	6.32476e-06	0.000138913	151.413	7.24235
567	2-Keto-6-acetamidocaproate	0.745879			94.8555	188.092	Organic acids and derivatives	forward	0.25487	0.159719	0.449711	0.319304	0.379406	1.59574	0.674225
568	Isoleucyl-Alanine	0.744872			363.564	203.139	Organic acids and derivatives	forward	2.85667	0.771511	1.20482	0.00159509	0.00545856	3.7027	1.88858
569	Dihydro-6-isopropyl-2,4-dimethyl-4H-1,3,5-dithiazine	0.743959			181.424	192.088	Organoheterocyclic compounds	forward	0.223694	1.30595	1.41553	0.000402375	0.00202495	0.171289	-2.54549
570	Yucalexin B14	0.742478			96.2812	303.231	Lipids and lipid-like molecules	forward	0.0720823	0.0444947	0.768404	0.0464547	0.0741477	1.62002	0.696012
571	2-Methoxy-3-methylpyrazine	0.740806			145.024	125.071	Organoheterocyclic compounds	forward	0.337617	0.17258	1.11315	0.000306261	0.00168886	1.95629	0.968119
572	Koenigine	0.74036			208.718	310.146	Organoheterocyclic compounds	forward	0.14025	0.836063	1.39238	1.03333e-05	0.000183785	0.167751	-2.57561
573	Rutacridone	0.740001			180.124	308.131	Organoheterocyclic compounds	forward	0.131232	0.184621	0.566618	0.147706	0.196686	0.710818	-0.492447
574	5-(2-Hydroxyethyl)-4-methylthiazole	0.739017			346.685	144.048	Organoheterocyclic compounds	forward	2.30597	0.12874	1.29102	0.0025753	0.00789015	17.9118	4.16284
575	gamma-Glutamylisoleucine	0.738887			444.149	261.144	Organic acids and derivatives	forward	0.35263	0.0305222	1.41671	0.00358835	0.0100449	11.5532	3.53022
576	LysoPC(P-18:1(9Z))	0.738538			208.635	506.359	Lipids and lipid-like molecules	forward	0.0668725	3.7252e-05	1.49135	0.00158178	0.0054403	1795.14	10.8099
577	(x)-1,2-Propanediol 1-O-b-D-glucopyranoside	0.738356			232.465	239.114	Organic oxygen compounds	forward	0.0883835	0.0213559	1.34446	0.000297374	0.00165756	4.1386	2.04914
578	N2-(2-Carboxymethyl-2-hydroxysuccinoyl)arginine	0.737544			365.377	349.139	Organic acids and derivatives	forward	0.0402385	0.00150982	1.3603	7.04215e-06	0.000147044	26.6511	4.73612
579	Prolyl-Arginine	0.736996			419.105	272.168	Organic acids and derivatives	forward	4.35464e-05	0.514979	1.49094	0.00471652	0.0122772	8.45595e-05	-13.5297
580	5-Megastigmen-7-yne-3,9-diol 9-glucoside	0.736634			430.629	371.202	Lipids and lipid-like molecules	forward	0.0192413	0.00980532	0.833509	0.0127653	0.0266367	1.96233	0.972567
581	2-Phenylacetamide	0.736116			304.381	136.087	Benzenoids	forward	0.0455346	0.194935	0.987684	0.000461145	0.00222235	0.233589	-2.09796
582	Medicanine	0.732202			336.818	160.097	Organic acids and derivatives	forward	0.416477	0.0845677	1.43727	3.46327e-05	0.00039763	4.92478	2.30006
583	(3b,4b,11b,14b)-11-Ethoxy-3,4-epoxy-14-hydroxy-12-cyathen-15-al 14-xyloside	0.731382			254.732	495.296	Lipids and lipid-like molecules	forward	5.10856	1.17397	0.579852	0.035358	0.0596472	4.35154	2.12153
584	Urothion	0.731313			199.103	326.037	Organoheterocyclic compounds	forward	0.632268	0.203259	1.01733	0.00306796	0.00896244	3.11065	1.63722
585	N-Succinyl-L,L-2,6-diaminopimelate	0.731303			410.909	291.118	Organic acids and derivatives	forward	0.114554	0.0263269	0.848536	2.21099e-06	7.41094e-05	4.35121	2.12142
586	4-Phenyl-2-butyl acetate	0.730868			163.357	193.122	Benzenoids	forward	0.290146	0.235059	0.50845	0.212919	0.26848	1.23435	0.303757
587	6-Hydroxynicotinic acid	0.730642			413.686	140.034	Organoheterocyclic compounds	forward	0.0340973	0.145132	1.36824	5.58365e-05	0.000539913	0.23494	-2.08963
588	1-(m-Methoxycinnamoyl)pyrrolidine	0.730555			33.9107	232.133		forward	0.112357	0.241225	1.19353	0.00107666	0.00410338	0.465778	-1.10228
589	Methylimidazole acetaldehyde	0.730201			177.958	125.071	Organoheterocyclic compounds	forward	0.47888	0.181453	1.267	0.000633618	0.00278464	2.63915	1.40007
590	Saringosterol 3-glucoside	0.730194			74.2488	591.424	Lipids and lipid-like molecules	forward	0.0109123	0.00523307	0.926935	0.00494425	0.0127444	2.08527	1.06023
591	Cadabicine	0.72977			276.327	436.222	Organic oxygen compounds	forward	0.013549	0.0024184	1.03585	6.35271e-07	3.37671e-05	5.60244	2.48606
592	(R)-Salsolinol	0.729581			190.399	180.102	Organoheterocyclic compounds	forward	0.141997	2.21853	1.42943	5.66865e-05	0.000544615	0.0640048	-3.96568
593	Dodecanoylcarnitine	0.729045			164.01	344.278	Lipids and lipid-like molecules	forward	0.182212	0.0346141	1.27086	0.00231382	0.00729636	5.26409	2.39618
594	Plastoquinone 3	0.729			247.463	341.246	Lipids and lipid-like molecules	forward	0.0246576	0.00569001	1.28201	0.0181972	0.0350108	4.33349	2.11553
595	SM(d18:1/16:0)	0.728252			198.075	703.573	Lipids and lipid-like molecules	forward	0.0234738	0.0218894	0.155142	0.82222	0.852198	1.07238	0.100816
596	Ecgonine	0.727371			50.4676	186.112	Alkaloids and derivatives	forward	0.0705255	0.109785	0.723352	0.0587478	0.0903496	0.642398	-0.63846
597	Acetylcysteine	0.726944			284.67	283.139	Organic acids and derivatives	forward	0.0259181	0.119429	1.37242	0.000126168	0.000919939	0.217016	-2.20413
598	d-Tocotrienol	0.726922			33.8533	397.308	Lipids and lipid-like molecules	forward	0.48994	0.0696361	1.37263	0.000162767	0.00108066	7.03572	2.8147
599	Bovolide	0.726734			32.1833	181.122	Organoheterocyclic compounds	forward	0.0867575	0.104359	0.4892	0.137861	0.185612	0.831334	-0.266501
600	8-HETE	0.72666			65.2476	303.231	Lipids and lipid-like molecules	forward	0.135679	0.0747263	0.866488	0.012592	0.02633	1.81568	0.860509
601	Pantoyllactone glucoside	0.726168			335.897	293.121	Lipids and lipid-like molecules	forward	0.102825	0.027682	1.16474	5.59974e-05	0.000540306	3.71449	1.89316
602	3-Hydroxy-carbofuran	0.724577			384.21	238.107	Organoheterocyclic compounds	forward	0.0928443	0.0976095	0.155644	0.885069	0.905017	0.951182	-0.0722074
603	Pi-Methylimidazoleacetic acid	0.724105			34.4905	141.07	Organoheterocyclic compounds	forward	0.0607004	0.0421002	0.650244	0.0953877	0.135881	1.44181	0.52788
604	2-acetyl-1-alkyl-sn-glycero-3-phosphocholine	0.72361			193.855	524.371	Lipids and lipid-like molecules	forward	7.48363	0.0701109	1.46194	0.000323315	0.0017496	106.74	6.73795
605	1-(Hydroxymethyl)-5,5-dimethyl-2,4-imidazolidinedione	0.722431			358.208	159.076	Organoheterocyclic compounds	forward	0.254998	0.107345	0.948317	0.0136232	0.0280057	2.37551	1.24824
606	Lysyl-Arginine	0.722399			560.639	303.213	Organic acids and derivatives	forward	0.0545395	0.0183765	1.0653	0.00164232	0.00558891	2.96789	1.56944
607	Elenaic acid	0.721092			56.0201	243.087	Organic acids and derivatives	forward	0.0419703	0.491104	1.41581	0.00187243	0.00621122	0.0854612	-3.54859
608	Kanzonol V	0.720531			375.45	377.173	Phenylpropanoids and polyketides	forward	0.076629	0.0222268	1.33992	1.73364e-05	0.000262177	3.4476	1.78559
609	Ursodeoxycholic acid	0.719879			163.363	375.288	Lipids and lipid-like molecules	forward	1.21797	0.012188	1.32507	6.8602e-05	0.000619348	99.9314	6.64287
610	Hovenitin I	0.719787			319.916	335.074	Phenylpropanoids and polyketides	forward	0.00951181	0.000773799	1.19064	0.000571999	0.00259377	12.2924	3.61969
611	2-Angeloyl-9-(3-methyl-2E-pentenoyl)-2b,9a-dihydroxy-4Z,10(14)-oplopadien-3-one	0.7167			142.327	429.261	Lipids and lipid-like molecules	forward	0.0583668	0.00205268	1.23223	0.0135073	0.0278527	28.4345	4.82957
612	Di-4-coumaroylputrescine	0.716589			204.48	381.183	Phenylpropanoids and polyketides	forward	0.00604106	0.0517055	1.39954	3.16155e-07	2.10372e-05	0.116836	-3.09744
613	8-Ocimenyl acetate	0.716188			149.679	195.138	Lipids and lipid-like molecules	forward	0.326992	0.0445418	1.33127	0.00109727	0.00416423	7.34123	2.87602
614	Valtrate	0.715537			481.187	423.196	Lipids and lipid-like molecules	forward	0.0285629	0.00196493	0.820073	0.140073	0.188055	14.5363	3.86159
615	(?±)-Metalaxyl	0.714647			198.001	280.154	Organic acids and derivatives	forward	0.0692961	0.0451848	0.708095	0.0487205	0.0772561	1.53362	0.616938
616	Dihydro-4,6-dimethyl-2-(2-methylpropyl)-4H-1,3,5-dithiazine	0.713226			95.2288	206.102	Organoheterocyclic compounds	forward	0.14425	0.102761	0.695394	0.033007	0.0562835	1.40373	0.489268
617	Glutaminylaspartic acid	0.711792			452.822	262.103	Organic acids and derivatives	forward	0.0946408	0.0132291	1.22527	0.00240546	0.00751592	7.15398	2.83875
618	Squamolone	0.710922			174.946	129.066	Organoheterocyclic compounds	forward	0.115091	0.192601	1.02852	0.000621914	0.0027547	0.597561	-0.742841
619	Tyrosyl-Phenylalanine	0.710862			206.102	329.149	Organic acids and derivatives	forward	0.0597971	0.0370941	0.501289	0.162813	0.213231	1.61204	0.688885
620	beta-Alanyl-L-lysine	0.710198			439.685	218.15	Organic acids and derivatives	forward	0.345758	0.0978399	1.11758	0.00126997	0.00465448	3.53391	1.82127
621	p-Mentha-1,3,8-triene	0.709049			32.1641	135.117	Lipids and lipid-like molecules	forward	0.392627	0.358424	0.316001	0.416459	0.476264	1.09542	0.13149
622	5,6,7-trihydroxy-2-(4-hydroxyphenyl)-4H-chromen-4-one	0.706288			601.071	289.071	Phenylpropanoids and polyketides	forward	0.154022	0.147919	0.272542	0.751233	0.790397	1.04126	0.0583336
623	Erinacine P	0.705706			259.705	493.279	Lipids and lipid-like molecules	forward	3.19021	0.185358	1.1413	0.012213	0.0257188	17.2111	4.10526
624	[8]-Paradol	0.70453			30.2708	307.226	Benzenoids	forward	0.0769418	0.0785068	0.0137407	0.939764	0.951308	0.980065	-0.029051
625	PC(18:1(11Z)/14:0)	0.703319			159.61	732.553		forward	0.921464	0.0453063	1.3542	0.000951377	0.0037632	20.3385	4.34614
626	beta-Glycyrrhetinic acid	0.70265			145.981	471.346	Lipids and lipid-like molecules	forward	0.0306291	0.00754206	0.753946	0.0296143	0.0515054	4.0611	2.02187
627	1,7-Dihydroxy-3,6-dimethoxy-2,8-diprenylxanthone	0.70208			416.211	425.191	Organoheterocyclic compounds	forward	0.00305166	0.00153351	0.320544	0.07686	0.113122	1.98998	0.992757
628	5-(3',4'-dihydroxyphenyl)-gamma-valerolactone-3'-O-glucuronide	0.702004			226.151	399.126	Benzenoids	forward	0.0175778	0.000450797	1.42147	4.57512e-06	0.000116097	38.9927	5.28513
629	Hydroxyprolyl-Valine	0.701647			412.042	231.134	Organic acids and derivatives	forward	0.0498933	0.0366137	0.563548	0.122104	0.167588	1.3627	0.446463
630	Presqualene diphosphate	0.70154			308.794	587.328	Lipids and lipid-like molecules	forward	0.0328586	3.7252e-05	1.49495	3.34744e-05	0.000391538	882.063	9.78474
631	Pseudoionone	0.701515			32.0519	193.159	Lipids and lipid-like molecules	forward	0.153894	0.12828	0.733843	0.0472518	0.075286	1.19968	0.262644
632	6'-Apiosyllotaustralin	0.701392			383.231	394.17	Organic oxygen compounds	forward	0.0481315	0.00143198	1.28393	0.000316368	0.00172448	33.6118	5.0709
633	Withaperuvin B	0.700019			267.642	521.275	Lipids and lipid-like molecules	forward	0.096626	0.000274759	1.4082	0.00317916	0.00917097	351.676	8.4581
634	(2'E,4'Z,8E)-Colneleic acid	0.699797			48.6955	295.226	Lipids and lipid-like molecules	forward	0.157138	0.145287	0.0357424	0.699241	0.743699	1.08157	0.113131
635	13-L-Hydroperoxylinoleic acid	0.699776			157.965	295.226	Lipids and lipid-like molecules	forward	0.313237	0.188755	0.952181	0.00600615	0.0146812	1.6595	0.730745
636	Aspartyl-Isoleucine	0.699426			409.172	247.127	Organic acids and derivatives	forward	0.0736676	0.0421368	0.461848	0.0257338	0.0459202	1.7483	0.805952
637	Xylobiose	0.698935			329.749	283.105	Organic oxygen compounds	forward	0.0295393	0.0277645	0.483125	0.895903	0.914222	1.06392	0.0893954
638	2-Hydroxy-6-(8-tridecenyl)benzoic acid	0.698483			35.7113	319.226	Benzenoids	forward	0.0963682	0.0943165	0.140837	0.713041	0.756049	1.02175	0.0310472
639	Sebiferic acid	0.697609			285.624	441.372	Lipids and lipid-like molecules	forward	0.0748792	0.00447766	0.891416	0.106599	0.149458	16.7228	4.06375
640	2-Methoxycanthin-6-one	0.697566			307.702	251.081	Alkaloids and derivatives	forward	0.0379036	0.157783	1.42939	3.31073e-06	9.39703e-05	0.240226	-2.05754
641	Methylguanidine	0.696668			267.631	74.0717	Organic nitrogen compounds	forward	0.229296	0.222688	0.212723	0.896643	0.914665	1.02967	0.0421852
642	3-Dehydroteasterone	0.695258			54.5469	447.345	Lipids and lipid-like molecules	forward	0.0912109	0.0120702	1.35343	8.96658e-05	0.000741001	7.5567	2.91776
643	7-Ethyl-2,3,6,7-tetrahydrocyclopent[b]azepin-8(1H)-one	0.69466			210.256	178.122	Organoheterocyclic compounds	forward	0.173239	0.115193	0.602816	0.120713	0.165907	1.5039	0.588705
644	5-Hexyltetrahydro-2-furanoctanoic acid	0.693327			33.0473	299.257	Lipids and lipid-like molecules	forward	0.107795	1.39572	1.40652	0.000197974	0.00124625	0.0772325	-3.69465
645	PC(18:2(9Z,12Z)/18:0)	0.692937			37.333	786.597	Lipids and lipid-like molecules	forward	0.408887	0.070281	1.01145	0.0559026	0.0865966	5.81788	2.54049
646	1-Methyladenosine	0.692839			123.605	282.119	Nucleosides, nucleotides, and analogues	forward	0.159495	0.0723484	0.799359	0.0259611	0.0462165	2.20454	1.14048
647	2-Methyl-1,3-cyclohexadiene	0.692031			64.7558	95.0858	Hydrocarbons	forward	0.231709	0.135935	0.812201	0.0613131	0.0938928	1.70455	0.769395
648	4R,5R,6S-Trihydroxy-2-hydroxymethyl-2-cyclohexen-1-one 6-(2-hydroxy-6-methylbenzoate)	0.690181			335.453	309.095	Benzenoids	forward	0.0463752	0.0167756	0.839754	0.00917451	0.0205523	2.76444	1.46699
649	Setariol	0.687485			145.065	415.319	Lipids and lipid-like molecules	forward	0.0727435	0.0184469	1.13866	0.00731953	0.0172079	3.94341	1.97944
650	L-Acetopine	0.687351			402.365	233.124	Organic acids and derivatives	forward	0.0906067	0.0191908	1.37665	3.14001e-05	0.000379737	4.72137	2.23921
651	Calabaxanthone	0.686784			401.481	393.168	Organoheterocyclic compounds	forward	0.214358	0.0991697	1.24235	2.67497e-05	0.000347699	2.16153	1.11205
652	p-Octopamine	0.68574			53.117	154.086	Benzenoids	forward	0.170313	0.128057	0.433816	0.236431	0.292663	1.32997	0.411398
653	6,7-Dimethoxy-7-epirosmanol	0.685699			421.812	391.206	Lipids and lipid-like molecules	forward	0.0187875	0.00444086	0.827955	0.0530438	0.0827963	4.2306	2.08086
654	Tryptophyl-Valine	0.68435			307.053	304.164	Organic acids and derivatives	forward	0.0129942	0.0495217	1.43166	8.36662e-07	3.97684e-05	0.262395	-1.93019
655	2-[2-(4-Hydroxy-3-methoxyphenyl)ethyl]-5-octylfuran	0.682616			222.797	331.226	Lipids and lipid-like molecules	forward	0.063101	0.0523606	0.369147	0.575684	0.628508	1.20512	0.269181
656	Ercalcitriol	0.681995			77.0078	411.325	Lipids and lipid-like molecules	forward	0.128217	0.00302062	1.46053	1.07642e-05	0.000188122	42.4472	5.4076
657	4,5-Dihydropiperlonguminine	0.681764			182.559	276.159	Organoheterocyclic compounds	forward	0.0240654	0.110521	1.3714	4.17844e-08	6.25582e-06	0.217745	-2.19929
658	2,5-Dimethyloxazole	0.681762			150.274	98.0603	Organoheterocyclic compounds	forward	3.07131	0.113859	1.40932	0.00567757	0.0141005	26.9746	4.75353
659	delta3,5-Deoxytigogenin	0.681336			85.3992	397.308	Lipids and lipid-like molecules	forward	11.68	0.171237	1.40391	0.00119236	0.00443887	68.2093	6.0919
660	Physcionin	0.6811			151.12	447.127	Benzenoids	forward	0.0520179	0.0126112	0.718449	0.190268	0.243548	4.12475	2.04431
661	18-Hydroxycorticosterone	0.681089			83.8218	363.215	Lipids and lipid-like molecules	forward	0.0349563	0.0743386	1.23818	9.04537e-05	0.000745826	0.470231	-1.08856
662	Dihydroisoalantolactone	0.680024			164.293	235.169	Lipids and lipid-like molecules	forward	0.525577	3.7252e-05	1.49907	7.15596e-06	0.000147603	14108.7	13.7843
663	Isovalerylalanine	0.679931			244.75	174.112	Organic acids and derivatives	forward	0.0515906	0.0427766	0.519889	0.198144	0.25215	1.20605	0.270284
664	Dihydroferuloylglycine	0.679773			142.989	254.102	Benzenoids	forward	0.21473	0.0562006	1.38776	1.24822e-05	0.000205804	3.82077	1.93386
665	Theaspirone A	0.679189			598.348	209.153	Organic oxygen compounds	forward	0.251891	0.170003	1.01181	0.0211778	0.0394116	1.48168	0.567236
666	Isoleucyl-Lysine	0.679163			555.089	260.196	Organic acids and derivatives	forward	0.0365066	0.00906482	1.32594	0.000269131	0.00154282	4.02728	2.00981
667	Ursolic acid	0.677748			141.952	439.355	Lipids and lipid-like molecules	forward	0.10797	0.030036	1.09307	0.0193551	0.0366886	3.59469	1.84587
668	6,10,14-Trimethyl-5,9,13-pentadecatrien-2-one	0.676592			33.0404	263.236	Lipids and lipid-like molecules	forward	0.252166	0.301899	0.549096	0.174648	0.226518	0.835266	-0.259692
669	(3beta,5alpha,6alpha,7alpha,22E,24R)-5,6-Epoxyergosta-8,14,22-triene-3,7-diol	0.674827			131.776	427.319	Lipids and lipid-like molecules	forward	0.0829757	0.00304889	1.37856	0.000307735	0.0016949	27.215	4.76633
670	N-Carboxyacetyl-D-phenylalanine	0.674281			192.158	252.086	Organic acids and derivatives	forward	0.0708465	0.0166315	0.874739	0.0002481	0.00145666	4.25977	2.09078
671	[12]-Gingerol	0.674257			179.414	396.309	Benzenoids	forward	0.130468	0.0279116	1.35671	0.00051109	0.00239133	4.67435	2.22476
672	Tridemorph	0.673764			109.304	298.309	Organoheterocyclic compounds	forward	0.0311102	0.00626629	0.881849	0.189651	0.24289	4.96468	2.3117
673	N-Acetylasparagine	0.672363			414.75	175.071	Organic acids and derivatives	forward	0.301458	0.140964	0.758294	0.0795638	0.116404	2.13855	1.09663
674	(E)-2-Methyl-2-buten-1-ol O-beta-D-Glucopyranoside	0.672038			52.0744	249.134	Lipids and lipid-like molecules	forward	0.0184417	0.0719213	1.23591	0.000103194	0.000810304	0.256415	-1.96345
675	4-Amino-1-piperidinecarboxylic acid	0.670576			383.423	145.097	Organoheterocyclic compounds	forward	0.55768	1.52514	1.05258	0.00929094	0.0207355	0.365657	-1.45144
676	Medicagenic acid	0.670267			36.5836	503.337	Lipids and lipid-like molecules	forward	0.0582859	0.0183428	1.05416	0.00551909	0.0138216	3.17759	1.66793
677	2,3-Dihydro-5-(3-hydroxypropanoyl)-1H-pyrrolizine	0.670173			35.6617	180.102	Organoheterocyclic compounds	forward	0.609153	0.710504	0.158245	0.455389	0.513849	0.857353	-0.222038
678	N-[2-(4-Prenyloxyphenyl)ethyl]tiglamide	0.668229			259.69	288.191	Benzenoids	forward	0.0236149	0.0178116	0.327981	0.532353	0.58734	1.32581	0.406876
679	5,7-dihydroxy-2-(4-hydroxy-3,5-dimethoxyphenyl)-4H-chromen-4-one	0.66589			41.7317	331.081	Phenylpropanoids and polyketides	forward	0.126073	0.0825102	0.505614	0.217499	0.27341	1.52797	0.611613
680	1-(4-Hydroxy-3-methoxyphenyl)-3-decanone	0.664802			236.909	261.184	Benzenoids	forward	0.0844123	0.000204359	1.28084	0.0813921	0.118673	413.058	8.6902
681	N2-Succinyl-L-ornithine	0.66351			444.044	233.113	Organic acids and derivatives	forward	0.0599031	0.0227626	1.08574	0.00184816	0.00614889	2.63165	1.39597
682	Decanoylcarnitine	0.663398			208.724	316.248	Lipids and lipid-like molecules	forward	0.157732	0.0110818	1.35945	2.72664e-05	0.000350909	14.2334	3.83121
683	D8'-Merulinic acid A	0.662333			274.277	391.283	Benzenoids	forward	0.0182143	0.00133475	1.16524	0.0241996	0.0436516	13.6463	3.77044
684	alpha-Amylcinnamyl isovalerate	0.662127			164.237	289.215	Benzenoids	forward	0.572781	0.0330374	1.40755	5.11002e-05	0.000508906	17.3373	4.11581
685	Ecgonine methyl ester	0.661316			211.183	200.128	Alkaloids and derivatives	forward	0.0300729	0.0411041	0.766875	0.0549923	0.0853925	0.731628	-0.450817
686	Nigakinone	0.661278			50.4867	281.091	Alkaloids and derivatives	forward	0.0183039	0.122489	1.4565	3.95487e-06	0.000105131	0.149434	-2.74242
687	1-(beta-D-Ribofuranosyl)-1,4-dihydronicotinamide	0.660852			163.318	257.113	Organic oxygen compounds	forward	4.65074	0.323601	1.19393	0.0271901	0.0480426	14.3718	3.84517
688	Soyasaponin IV	0.659554			249.106	767.454	Lipids and lipid-like molecules	forward	0.00658487	0.000451239	0.801295	0.0563836	0.0872814	14.5929	3.86719
689	3-Acetoxy-3-methyl-1-phenylbutane	0.659355			162.388	207.137	Benzenoids	forward	0.634971	0.191301	1.36159	1.74054e-05	0.000262778	3.31923	1.73085
690	PC(20:3(8Z,11Z,14Z)/14:0)	0.658561			37.3492	756.55	Lipids and lipid-like molecules	forward	0.165943	0.0379477	0.96467	0.0247272	0.0443894	4.37294	2.1286
691	Deoxyfructosazine	0.657636			340.25	305.134		forward	0.0889547	0.0110161	1.38414	4.45648e-05	0.000461901	8.075	3.01346
692	Dihydro-5-methyl-2(3H)-furanone	0.657144			65.395	101.06	Organoheterocyclic compounds	forward	0.144209	0.10763	0.901552	0.033122	0.0564475	1.33985	0.422072
693	Prolyl-Threonine	0.656856			338.574	217.118	Organic acids and derivatives	forward	0.0883885	0.107191	0.423334	0.222062	0.278135	0.824591	-0.278249
694	Lysyl-Valine	0.656854			533.397	246.18	Organic acids and derivatives	forward	3.67326	0.114708	1.28404	0.0239195	0.0433116	32.0227	5.00102
695	Riboflavin cyclic-4',5'-phosphate	0.656154			308.827	439.1	Organoheterocyclic compounds	forward	0.00772652	0.00667905	0.115053	0.543078	0.597266	1.15683	0.210174
696	3-Carbamoyl-2-phenylpropionaldehyde	0.655883			179.829	194.081	Benzenoids	forward	0.161736	0.024999	1.37391	9.17717e-05	0.000754241	6.46969	2.6937
697	Saxitoxin	0.654327			288.471	300.144	Phenylpropanoids and polyketides	forward	0.0402581	0.00014321	1.46882	2.71572e-05	0.000350004	281.112	8.135
698	2-Aminoacrylic acid	0.653296			408.255	88.0397	Organic acids and derivatives	forward	0.0593338	3.7252e-05	1.48586	0.0024422	0.00758585	1592.77	10.6373
699	8-(Methylthio)octanenitrile	0.65312			385.839	172.116	Organonitrogen compounds	forward	0.0270873	0.0355766	0.564473	0.132827	0.180022	0.761378	-0.393316
700	Carvyl propionate	0.652342			32.1403	209.153	Lipids and lipid-like molecules	forward	0.298107	0.213948	0.880302	0.0144228	0.0292989	1.39336	0.47857
701	N-Methyl-1-deoxynojirimycin	0.652288			364.454	178.107	Organoheterocyclic compounds	forward	0.080605	0.0621723	0.616853	0.0989851	0.140223	1.29648	0.374596
702	3-Methyl-3H-imidazo[4,5-f]quinoxalin-2-amine	0.650549			201.99	200.091	Organoheterocyclic compounds	forward	0.0824868	0.271259	1.37352	1.0338e-05	0.000183785	0.304089	-1.71744
703	Acetamidopropanal	0.649262			411.684	116.071	Organooxygen compounds	forward	0.5936	0.0883855	1.41313	0.000765661	0.00321399	6.71603	2.74761
704	Flavidulol C	0.648792			108.198	515.315	Benzenoids	forward	0.00996095	0.00706514	0.280549	0.626603	0.67735	1.40987	0.495566
705	1-(3-Aminopropyl)-4-aminobutanal	0.647117			290.58	145.133	Organic oxygen compounds	forward	4.65594	0.255202	1.3873	0.04164	0.0677262	18.2442	4.18936
706	PC(20:2(11Z,14Z)/14:0)	0.647037			58.5923	758.565	Lipids and lipid-like molecules	forward	1.13287	0.148268	1.23311	0.00305822	0.00894562	7.64066	2.9337
707	1-Aminocyclopropanecarboxylic acid	0.644803			280.649	102.055	Organic acids and derivatives	forward	0.018221	0.0212538	0.350637	0.213572	0.269227	0.857302	-0.222124
708	5a-Pregnane-3,20-dione	0.643445			271.109	317.246	Lipids and lipid-like molecules	forward	0.0630362	0.00288639	0.339831	0.354846	0.414726	21.8391	4.44884
709	3-[(2-Mercapto-1-methylpropyl)thio]-2-butanol	0.643303			142.292	195.088	Organooxygen compounds	forward	0.434606	0.0873462	1.45283	2.29881e-05	0.000312214	4.97568	2.31489
710	LysoPC(14:1(9Z))	0.642277			237.466	466.298	Lipids and lipid-like molecules	forward	0.0141075	0.00205604	1.18763	0.00560208	0.0139787	6.8615	2.77852
711	Methionyl-Lysine	0.640176			361.808	278.15	Organic acids and derivatives	forward	0.0211594	0.0333943	0.618448	0.174812	0.226633	0.633624	-0.658301
712	3-Carboxy-2,3,4,9-tetrahydro-1H-pyrido[3,4-b]indole-1-propanoic acid	0.639754			91.8599	289.117	Alkaloids and derivatives	forward	0.336626	0.148855	0.611923	0.0946007	0.134846	2.26145	1.17725
713	Scolymoside	0.638337			266.202	371.196	Phenylpropanoids and polyketides	forward	0.034471	0.0173951	1.06346	6.33878e-05	0.000587023	1.98165	0.986704
714	Jujubasaponin VI	0.637987			263.45	797.467	Lipids and lipid-like molecules	forward	0.0365782	0.0059	0.762374	0.0615748	0.0941974	6.19969	2.6322
715	Histidinyl-Leucine	0.637343			306.526	269.16	Organic acids and derivatives	forward	0.0627142	0.0507835	0.39094	0.332299	0.391995	1.23493	0.304432
716	Domoic acid	0.636822			267.398	312.147	Organic acids and derivatives	forward	0.0276397	0.00237019	1.1227	0.0139965	0.0286402	11.6614	3.54367
717	O-Phosphoethanolamine	0.636751			202.389	142.026	Organic acids and derivatives	forward	0.0822266	0.0579661	0.461865	0.490152	0.546689	1.41853	0.504396
718	(E)-5-(3,4,5,6-Tetrahydro-3-pyridylidenemethyl)-2-furanmethanol	0.636739			225.688	192.102	Organoheterocyclic compounds	forward	0.0477762	0.0169669	1.17348	0.00493624	0.0127274	2.81585	1.49357
719	Acetylhomoserine	0.636574			568.686	162.076	Organic acids and derivatives	forward	0.182274	0.0936944	1.3321	4.83331e-05	0.000488388	1.94541	0.960074
720	alpha-[3-[(Hydroxymethyl)nitrosoamino]propyl]-3-pyridinemethanol	0.632784			296.841	226.118	Organoheterocyclic compounds	forward	0.073673	0.0997428	0.0201384	0.473292	0.531308	0.73863	-0.437077
721	3-Epimasticadienolic acid	0.632653			262.177	457.367	Lipids and lipid-like molecules	forward	0.00723642	3.7252e-05	1.19197	0.013517	0.0278622	194.256	7.60182
722	all-trans-Retinoic acid	0.632532			162.388	301.216	Lipids and lipid-like molecules	forward	0.372341	0.000805849	1.42446	0.000111386	0.000854465	462.048	8.8519
723	21-Hydroxypregnenolone	0.632375			132.636	333.242	Lipids and lipid-like molecules	forward	0.526353	0.264879	0.596452	0.0140678	0.0287588	1.98715	0.990699
724	(2'E,4'Z,7'Z,8E)-Colnelenic acid	0.632301			244.757	293.21	Lipids and lipid-like molecules	forward	0.128307	0.0679381	1.15768	0.000265028	0.0015271	1.88858	0.917304
725	Leucyl-Methionine	0.632066			200.869	263.142	Organic acids and derivatives	forward	0.321132	0.291188	0.0157685	0.733545	0.774316	1.10283	0.141216
726	PC(18:1(11Z)/15:0)	0.629972			158.005	746.569	Lipids and lipid-like molecules	forward	0.116575	0.016578	1.04847	0.0167741	0.0329019	7.03195	2.81392
727	PC(22:5(7Z,10Z,13Z,16Z,19Z)/18:1(11Z))	0.629117			37.0179	834.6	Lipids and lipid-like molecules	forward	0.0579129	0.00317942	1.0807	0.0560981	0.0868843	18.2149	4.18705
728	LysoPE(0:0/18:0)	0.628553			214.826	482.323	Lipids and lipid-like molecules	forward	1.30837	0.203092	1.33162	0.00342295	0.00966235	6.44224	2.68756
729	Glycocholic acid	0.628148			259.634	466.315	Lipids and lipid-like molecules	forward	0.370116	0.000181949	1.45423	0.00136987	0.00491436	2034.17	10.9902
730	Leucyl-Aspartate	0.627284			403.85	247.129	Organic acids and derivatives	forward	0.405772	0.0234237	1.08889	0.000124144	0.000908289	17.3232	4.11463
731	2-Amino-3,8-dimethyl-3H-imidazo[4,5-f]quinoxaline	0.62724			61.6396	214.118	Organoheterocyclic compounds	forward	0.230642	0.121536	0.925307	0.0179758	0.0346814	1.89773	0.924271
732	4-Hydroxyvalsartan	0.626825			326.191	452.223	Organoheterocyclic compounds	forward	0.0207022	8.80556e-05	1.46461	9.26224e-05	0.000758457	235.104	7.87716
733	4-(Methylnitrosamino)-1-(1-oxido-3-pyridinyl)-1-butanone	0.626611			96.181	224.102	Organic oxygen compounds	forward	0.136835	0.0760789	1.21232	6.16911e-05	0.000576061	1.79859	0.846866
734	Asparaginyl-Arginine	0.625624			441.513	289.15	Organic acids and derivatives	forward	0.814939	0.0412397	1.47788	3.90563e-05	0.000427336	19.761	4.30459
735	Alanyl-Proline	0.625456			141.519	187.107	Organic acids and derivatives	forward	0.133362	0.223414	0.503101	0.258076	0.315071	0.596928	-0.744371
736	Artonin C	0.625151			126.006	679.258	Phenylpropanoids and polyketides	forward	0.0131095	0.000419528	1.39425	0.000708848	0.00304378	31.2483	4.96571
737	1-eicosanoyl-glycero-3-phosphate	0.624381			56.3298	467.315	Lipids and lipid-like molecules	forward	0.0291433	0.0200394	0.507088	0.253702	0.310711	1.4543	0.54033
738	2-Methoxy-3,5-dimethylpyrimidine	0.623095			130.276	139.086	Organoheterocyclic compounds	forward	0.143867	0.0813169	0.69048	0.151928	0.201174	1.76922	0.823112
739	PC(20:1(11Z)/14:0)	0.623082			157.281	760.582	Lipids and lipid-like molecules	forward	4.49944	0.239116	1.3876	0.00507185	0.0129939	18.817	4.23396
740	Bismahanine	0.622803			339.132	693.353	Organoheterocyclic compounds	forward	0.00953231	0.000543185	0.933339	0.0351783	0.0593774	17.5489	4.13331
741	17a-Hydroxypregnenolone	0.622263			36.1253	333.242	Lipids and lipid-like molecules	forward	0.059266	0.366456	1.25717	0.00178086	0.00596476	0.161728	-2.62836
742	Methoxypyrazine	0.621489			157.846	111.055	Organoheterocyclic compounds	forward	1.53873	0.690319	0.778607	0.0629215	0.0958169	2.22902	1.15641
743	Nnal-N-oxide	0.621305			89.378	226.118	Organoheterocyclic compounds	forward	0.284699	0.248924	0.193712	0.60075	0.652781	1.14372	0.193731
744	4-trans-Hydroxyglipizide	0.621293			430.87	462.181	Benzenoids	forward	0.00681891	0.00135925	0.866311	0.0526628	0.0823447	5.01667	2.32673
745	PC(22:4(7Z,10Z,13Z,16Z)/15:0)	0.620644			25.4466	796.574	Lipids and lipid-like molecules	forward	0.00556708	0.00214265	0.437412	0.190481	0.243746	2.59822	1.37752
746	Sinapine	0.620205			265.106	310.164	Phenylpropanoids and polyketides	forward	0.0689335	0.0111579	1.33562	0.00153725	0.0053379	6.17798	2.62713
747	Temurin	0.619663			258.591	225.098	Organoheterocyclic compounds	forward	0.0339741	0.0333373	0.0558121	0.886322	0.905783	1.0191	0.0273001
748	PC(22:4(7Z,10Z,13Z,16Z)/16:0)	0.619624			78.3139	810.599	Lipids and lipid-like molecules	forward	0.0392576	0.00129835	1.24082	0.00727616	0.0171194	30.2365	4.91822
749	Tetrahydrocortisone	0.61865			216.606	365.232	Lipids and lipid-like molecules	forward	0.00840595	0.00163115	1.01416	0.0300835	0.05218	5.15338	2.36552
750	PC(18:2(9Z,12Z)/15:0)	0.618598			158.154	744.552	Lipids and lipid-like molecules	forward	0.106117	0.0283823	0.810165	0.0446715	0.0717476	3.73885	1.90259
751	PC(20:2(11Z,14Z)/20:4(5Z,8Z,11Z,14Z))	0.61813			148.713	834.6	Lipids and lipid-like molecules	forward	0.20218	0.00960328	1.23745	0.0522346	0.0818746	21.0532	4.39597
752	1,2,3,4,5,6-Hexahydro-5-(1-hydroxyethylidene)-7H-cyclopenta[b]pyridin-7-one	0.616684			391.573	180.102	Organoheterocyclic compounds	forward	0.161497	0.584687	1.06609	0.0306135	0.052895	0.276211	-1.85616
753	PC(16:1(9Z)/16:1(9Z))	0.61665			159.788	730.535	Lipids and lipid-like molecules	forward	0.168756	0.0200628	1.04668	0.00107108	0.00408384	8.41137	3.07234
754	Queuosine	0.616423			401.487	410.176	Nucleosides, nucleotides, and analogues	forward	0.0235352	0.000687774	1.3841	0.000986481	0.00386293	34.2194	5.09674
755	PC(22:5(7Z,10Z,13Z,16Z,19Z)/16:1(9Z))	0.615431			151.108	806.565	Lipids and lipid-like molecules	forward	1.19921	0.0826625	1.30921	0.0165861	0.0326309	14.5073	3.85871
756	gamma-Glutamylleucine	0.615281			399.571	261.144	Organic acids and derivatives	forward	0.577575	0.0879673	1.2223	0.0193393	0.0366662	6.56579	2.71497
757	1-Palmitoylglycerophosphoinositol	0.614919			269.256	573.302	Lipids and lipid-like molecules	forward	0.00740902	0.00846403	0.0272715	0.698754	0.743269	0.875354	-0.192061
758	PC(15:0/15:0)	0.613949			162.482	706.535	Lipids and lipid-like molecules	forward	0.0441884	0.0102366	0.891421	0.00821004	0.0187852	4.31671	2.10993
759	D-Pantothenoyl-L-cysteine	0.613283			416.332	323.127	Organic acids and derivatives	forward	0.0194571	0.0465685	0.916049	0.0241011	0.0435439	0.417817	-1.25906
760	Alanyl-Gamma-glutamate	0.612992			359.05	218.113	Organic acids and derivatives	forward	0.165715	0.0960795	1.20352	5.74259e-05	0.000549368	1.72478	0.786409
761	Deoxyadenosine monophosphate	0.612783			341.644	332.076	Nucleosides, nucleotides, and analogues	forward	0.0278338	0.00227469	1.42862	0.000121995	0.000900229	12.2363	3.6131
762	1-Methyl-2-propylbenzene	0.612692			163.312	135.117	Benzenoids	forward	1.35934	0.0619513	1.44709	2.49741e-06	8.06986e-05	21.9421	4.45563
763	LysoPE(18:2(9Z,12Z)/0:0)	0.612469			217.458	478.292	Lipids and lipid-like molecules	forward	0.300395	0.392662	0.650027	0.072506	0.107853	0.765022	-0.386426
764	Taxifolin 3-arabinoside	0.609578			320.855	437.104	Phenylpropanoids and polyketides	forward	0.00462118	3.7252e-05	1.46321	0.0024608	0.00762179	124.052	6.9548
765	Kudzusaponin SA2	0.609075			307.741	945.5	Lipids and lipid-like molecules	forward	0.00569035	0.000244619	0.92362	0.114511	0.158669	23.2621	4.53991
766	(E)-2-Butyl-2-octenal	0.608552			26.0018	183.174	Organic oxygen compounds	forward	0.0524514	3.7252e-05	1.49487	0.000101129	0.000799958	1408.02	10.4594
767	5-(10-Nonadecenyl)-1,3-benzenediol	0.606837			183.393	375.325	Benzenoids	forward	0.0947457	0.0363539	0.567431	0.194095	0.247523	2.60621	1.38195
768	PC(16:1(9Z)/14:0)	0.605954			161.541	704.518	Lipids and lipid-like molecules	forward	0.0948751	0.0110834	1.06896	0.0297328	0.0516509	8.56014	3.09763
769	LysoPC(20:3(5Z,8Z,11Z))	0.605317			292.957	546.353	Lipids and lipid-like molecules	forward	0.00850748	3.7252e-05	1.44879	0.00238462	0.0074742	228.377	7.83527
770	N-Methylcalystegine C1	0.604661			158.058	206.102	Alkaloids and derivatives	forward	0.78681	1.11519	0.87044	0.00420217	0.0113018	0.705542	-0.503197
771	Arginyl-Phenylalanine	0.604525			296.863	322.185	Organic acids and derivatives	forward	0.557824	0.0836875	1.0053	0.103435	0.145681	6.66555	2.73672
772	apo-[3-methylcrotonoyl-CoA:carbon-dioxide ligase (ADP-forming)]	0.604467			359.991	174.124	Organic acids and derivatives	forward	0.0718628	0.119536	0.681226	0.104819	0.147247	0.601183	-0.734124
773	Cholesta-4,6-dien-3-one	0.603666			32.3432	383.33	Lipids and lipid-like molecules	forward	2.17336	0.2005	1.40371	2.08079e-05	0.000295912	10.8397	3.43825
774	N-Alpha-acetyllysine	0.603223			397.498	189.123	Organic acids and derivatives	forward	1.08849	1.11877	0.144463	0.882251	0.902866	0.972934	-0.0395862
775	(?±)-Conen	0.603024			400.197	305.076	Benzenoids	forward	0.141352	0.0076127	1.19297	0.00365226	0.0101668	18.5679	4.21474
776	Arachidonic acid	0.602653			34.9534	305.247	Lipids and lipid-like molecules	forward	0.191599	0.188799	0.00846731	0.872017	0.894522	1.01483	0.0212356
777	Melibiose	0.602564			446.247	360.15	Organic oxygen compounds	forward	0.0166092	0.00878576	0.994094	0.000470976	0.00225641	1.89046	0.918741
778	Annocherin A	0.602328			141.123	407.277	Lipids and lipid-like molecules	forward	1.06042	0.0681309	1.23315	0.157585	0.20729	15.5645	3.96019
779	2-(2-Furanyl)-3-piperidinol	0.599402			267.627	168.102	Organic nitrogen compounds	forward	0.0543569	0.0358497	0.693374	0.12268	0.168249	1.51625	0.600504
780	N'-Hydroxymethylnorcotinine	0.598727			60.2758	193.097	Organoheterocyclic compounds	forward	0.100847	0.0891303	0.104888	0.510635	0.56651	1.13145	0.178175
781	Vanillin 3-(L-menthoxy)propane-1,2-diol acetal	0.598703			96.0426	365.232	Lipids and lipid-like molecules	forward	0.125017	6.72281	1.42094	0.0019086	0.00628048	0.0185959	-5.74887
782	LysoPC(16:1(9Z)/0:0)	0.598406			213.081	494.324	Lipids and lipid-like molecules	forward	0.613272	0.0154953	1.42341	0.0135701	0.0279523	39.578	5.30663
783	4-Hydroxy-5-phenyltetrahydro-1,3-oxazin-2-one	0.595516			165.023	194.081	Benzenoids	forward	0.104088	0.0633769	0.501886	0.0374879	0.0625008	1.64236	0.715772
784	Porrigenin A	0.595102			47.0735	449.326	Lipids and lipid-like molecules	forward	0.115217	0.0144273	1.43131	9.63157e-06	0.000176213	7.986	2.99747
785	Alantolactone	0.594913			163.772	233.153	Organoheterocyclic compounds	forward	0.399833	0.00175164	1.39572	8.3199e-07	3.97684e-05	228.262	7.83455
786	Glutaminylvaline	0.593646			300.762	246.144	Organic acids and derivatives	forward	0.0919594	0.0539735	0.77511	0.0317517	0.0544844	1.70379	0.768745
787	N-Ribosylhistidine	0.592351			370.791	288.119	Organic acids and derivatives	forward	0.0573266	0.01186	1.41801	0.0002122	0.0013074	4.83363	2.27311
788	Flazine	0.59208			208.855	309.086	Alkaloids and derivatives	forward	0.0442156	0.077552	0.949149	0.0111705	0.0240072	0.570141	-0.810608
789	D-Ornithine	0.589539			95.0636	133.097	Organic acids and derivatives	forward	0.152253	0.0737188	1.02805	0.00413589	0.0111704	2.06532	1.04637
790	Valyl-Leucine	0.588549			327.933	231.17	Organic acids and derivatives	forward	0.0863012	0.00114287	1.41457	0.000422069	0.00209126	75.5128	6.23865
791	3-(1-Hydroxymethyl-1-propenyl)pentanedioic acid	0.588457			201.059	203.092	Lipids and lipid-like molecules	forward	0.0740876	0.027069	1.17617	6.5469e-05	0.000598888	2.737	1.45259
792	Tetraphyllin B	0.588014			385.17	288.107	Organooxygen compounds	forward	1.59134	0.0436834	1.48071	3.00756e-05	0.000371592	36.4288	5.18701
793	Ganodosterone	0.587379			167.861	409.31	Lipids and lipid-like molecules	forward	0.0659384	0.00351816	1.13055	0.0755796	0.111556	18.7423	4.22823
794	Hyperforin	0.587236			336.849	537.389	Lipids and lipid-like molecules	forward	0.0145844	3.7252e-05	1.49032	0.000116515	0.000874457	391.506	8.61289
795	Ginkgotoxin	0.587032			320.754	184.097	Organoheterocyclic compounds	forward	0.0366544	0.0234659	0.883418	0.0108984	0.023562	1.56203	0.643422
796	Hydroxysintaxanthin 5,6-epoxide	0.58682			251.997	463.316	Lipids and lipid-like molecules	forward	0.00893994	0.000120858	1.23815	0.0325829	0.0556767	73.9704	6.20888
797	L-Glutamine	0.586689			74.0083	147.076	Organic acids and derivatives	forward	0.613609	0.630819	0.283957	0.946445	0.956238	0.972718	-0.0399063
798	9alpha-(3-Methylbutanoyloxy)-4S-hydroxy-10(14)-oplopen-3-one	0.584901			124.395	337.236	Lipids and lipid-like molecules	forward	0.00587928	0.0533993	1.18229	1.70685e-06	6.27907e-05	0.1101	-3.18311
799	(?±)-2-Dodecylcyclobutanone	0.584628			32.1632	239.236	Organic oxygen compounds	forward	0.0439243	0.184696	1.18341	0.00646348	0.0155828	0.237819	-2.07206
800	Ganoderiol D	0.583131			35.8811	489.356	Lipids and lipid-like molecules	forward	0.129096	0.0522198	1.10175	0.00208402	0.00674866	2.47216	1.30577
801	Serylvaline	0.581719			387.017	205.118	Organic acids and derivatives	forward	0.098315	0.0373853	1.133	5.23078e-06	0.000124743	2.62978	1.39494
802	LysoPC(22:0)	0.581118			202.804	580.432	Lipids and lipid-like molecules	forward	0.0465176	0.00361585	1.13754	0.00840543	0.0191253	12.8649	3.68537
803	LysoPC(16:0)	0.581046			212.142	496.339	Lipids and lipid-like molecules	forward	44.1483	1.4939	1.41914	0.00255687	0.0078444	29.5524	4.8852
804	Polysorbate 60	0.580034			256.996	435.295	Lipids and lipid-like molecules	forward	0.0355099	0.0143697	0.995448	0.00580501	0.0143259	2.47116	1.30519
805	1-hexadecyl-glycero-3-phosphate	0.579362			189.386	397.27	Lipids and lipid-like molecules	forward	0.0613204	0.00410898	1.17573	0.00423363	0.0113491	14.9235	3.89952
806	6-(alpha-D-Glucosaminyl)-1D-myo-inositol	0.578611			547.295	342.138	Organic oxygen compounds	forward	0.0333734	0.00487693	1.08124	8.07289e-11	2.41729e-07	6.84311	2.77465
807	Diferuloylputrescine	0.5782			51.3778	441.2	Phenylpropanoids and polyketides	forward	1.30469	0.705415	0.0854444	0.462368	0.520679	1.84954	0.887165
808	Hippuric acid	0.573512			342.39	180.065	Benzenoids	forward	0.0439437	0.0657209	0.897495	0.2428	0.299227	0.668642	-0.580695
809	1-Deoxy-D-glucitol	0.573153			118.086	167.093	Organic oxygen compounds	forward	1.11594	4.68103	1.13723	0.0394458	0.0650157	0.238396	-2.06857
810	Lysyl-Proline	0.572609			430.351	244.165	Organic acids and derivatives	forward	0.040973	0.0316665	0.407985	0.468605	0.52691	1.29389	0.371715
811	4-Hydroxy-4-(3-pyridyl)-butanoic acid	0.571284			276.661	182.081	Organoheterocyclic compounds	forward	0.33906	3.7252e-05	1.50017	3.95573e-06	0.000105131	9101.8	13.1519
812	L-Histidine trimethylbetaine	0.571283			91.8355	198.124	Organic acids and derivatives	forward	0.245281	0.413413	0.941369	0.00503296	0.0129285	0.593306	-0.753151
813	4-[(Hydroxymethyl)nitrosoamino]-1-(3-pyridinyl)-1-butanone	0.571157			129.331	224.102	Organic oxygen compounds	forward	0.080789	0.0437589	1.15151	4.8563e-05	0.00048936	1.84623	0.884582
814	Panaquinquecol 1	0.570649			323.51	293.21	Lipids and lipid-like molecules	forward	0.0214947	0.0161628	0.322318	0.258	0.315022	1.32988	0.4113
815	Serylalanine	0.57051			69.7866	177.087	Organic acids and derivatives	forward	0.121738	0.0492597	0.87484	0.0856069	0.123913	2.47135	1.3053
816	Prolyl-Gamma-glutamate	0.569912			416.722	244.129	Organic acids and derivatives	forward	0.804934	0.0576857	1.4603	8.70001e-06	0.000168431	13.9538	3.80259
817	3-Aminocaproic acid	0.569624			385.255	132.102	Organic acids and derivatives	forward	1.04006	2.87105	0.476878	0.239324	0.295593	0.362257	-1.46492
818	4,8,12,15,19-Docosapentaenoic acid	0.569057			86.1872	331.262	Lipids and lipid-like molecules	forward	0.0642382	0.000103903	1.45364	0.00507183	0.0129939	618.254	9.27206
819	Capsiamide	0.568641			114.501	270.279	Organic acids and derivatives	forward	0.104387	0.0289781	0.802204	0.175585	0.22747	3.60227	1.84891
820	Phenylalanyl-Glycine	0.568467			400.406	223.107	Organic acids and derivatives	forward	0.182542	0.56461	1.08042	0.0100637	0.0220871	0.323306	-1.62903
821	N,N-Dimethylsphingosine	0.568002			65.3935	328.32	Organic nitrogen compounds	forward	0.119422	0.0310218	0.995089	0.0882425	0.127283	3.84962	1.94472
822	4-Methoxy-3-geranylgeranyl-1,2-dihydroxybenzene	0.566631			205.552	413.306	Lipids and lipid-like molecules	forward	0.361791	0.00738632	1.39894	0.000204923	0.00127658	48.9813	5.61416
823	Stigmasterol	0.565928			91.8634	395.366	Lipids and lipid-like molecules	forward	0.128393	0.046279	0.531515	0.137347	0.185087	2.77433	1.47214
824	Purine	0.565145			18.2217	121.051	Organoheterocyclic compounds	forward	0.0263834	0.0248647	0.377303	0.316549	0.37653	1.06108	0.0855308
825	1-(1-Pyrrolidinyl)-2-propanone	0.564699			306.62	128.107	Organoheterocyclic compounds	forward	0.770471	0.112399	1.30359	0.0321723	0.0551001	6.85476	2.77711
826	Dihydro-2,4-dimethyl-6-(1-methylpropyl)-4H-1,3,5-dithiazine	0.564591			339.462	206.102	Organoheterocyclic compounds	forward	0.47289	0.458913	0.0761587	0.836291	0.864754	1.03046	0.0432855
827	(2beta,3alpha,9alpha,24R)-Ergosta-7,22-diene-2,3,9-triol	0.563559			330.496	431.347	Lipids and lipid-like molecules	forward	0.012408	9.2768e-05	1.26177	0.0199373	0.0375781	133.753	7.06343
828	Wistin	0.563157			178.156	461.143	Phenylpropanoids and polyketides	forward	0.123038	0.00764432	1.17057	5.49958e-05	0.000534744	16.0954	4.00858
829	O-Methylganoderic acid O	0.562392			334.852	645.394	Lipids and lipid-like molecules	forward	0.00859833	3.7252e-05	1.35022	0.0060658	0.0147827	230.816	7.8506
830	2-(3-Carboxy-3-aminopropyl)-L-histidine	0.561924			401.357	257.113	Organic acids and derivatives	forward	0.0306546	0.0278117	0.388582	0.790788	0.825526	1.10222	0.140412
831	9-HODE	0.561695			63.7011	297.242	Lipids and lipid-like molecules	forward	0.390833	0.123669	1.33288	6.10436e-05	0.000573592	3.1603	1.66006
832	1,3,8-Trihydroxy-4-methyl-2,7-diprenylxanthone	0.561375			27.0307	395.187	Organoheterocyclic compounds	forward	0.110804	0.0023941	1.45524	3.00233e-05	0.000371486	46.2821	5.53238
833	Osmaronin	0.560533			136.716	260.112	Lipids and lipid-like molecules	forward	0.516462	0.0905373	1.34147	0.00141804	0.00503888	5.70442	2.51208
834	[7]-Paradol	0.560074			161.277	293.21	Benzenoids	forward	0.249184	0.146888	0.809742	0.0461091	0.0736679	1.69642	0.762493
835	PI(16:1(9Z)/18:0)	0.559851			209.558	837.556	Lipids and lipid-like molecules	forward	0.0311249	3.7252e-05	1.32448	0.00453538	0.0119441	835.525	9.70654
836	6''-O-Acetyldaidzin	0.558812			72.6222	459.127	Phenylpropanoids and polyketides	forward	0.00231468	0.0225684	1.13967	2.49099e-05	0.000330009	0.102563	-3.28542
837	Glucodistylin	0.558578			329.689	467.115	Phenylpropanoids and polyketides	forward	0.000214824	0.011227	1.34304	0.026902	0.0476178	0.0191345	-5.70768
838	Fructosamine	0.557241			367.39	180.087	Organic oxygen compounds	forward	0.162693	0.0766961	0.965839	0.0141699	0.0288962	2.12127	1.08493
839	L-Threo-3-Phenylserine	0.556337			52.1216	182.081	Organic acids and derivatives	forward	0.101109	0.0988311	0.0597687	0.934829	0.947272	1.02305	0.0328717
840	DG(14:1(9Z)/22:5(4Z,7Z,10Z,13Z,16Z)/0:0)	0.555274			30.3595	613.48	Lipids and lipid-like molecules	forward	0.0787444	0.113906	0.621288	0.0628092	0.0956783	0.691309	-0.532597
841	Sterebin E	0.554467			66.8406	339.252	Lipids and lipid-like molecules	forward	0.0669588	0.0513905	0.571338	0.441734	0.500959	1.30294	0.381771
842	Androstanediol	0.553658			30.2674	293.247	Lipids and lipid-like molecules	forward	0.332306	0.208714	0.48896	0.189315	0.242495	1.59216	0.670984
843	Stearoylcarnitine	0.553334			187.792	428.373	Lipids and lipid-like molecules	forward	0.503037	0.0228892	1.43764	0.0101047	0.0221542	21.977	4.45792
844	Linamarin	0.552357			126.751	248.113	Organic oxygen compounds	forward	0.646313	1.77458	0.9084	0.00342157	0.00966235	0.364205	-1.45718
845	p-Hydroxyfelbamate	0.552316			361.78	255.097	Benzenoids	forward	3.05128	5.73725	0.466667	0.0993258	0.140577	0.531837	-0.910944
846	3,4-Dihydroxy-2-hydroxymethyl-1-pyrrolidinepropanamide	0.552215			422.041	205.118	Organoheterocyclic compounds	forward	0.231064	0.0152085	1.4804	3.15281e-07	2.10372e-05	15.1931	3.92534
847	Falcarindiol	0.551581			162.448	261.184	Lipids and lipid-like molecules	forward	0.632348	0.0170596	1.4587	5.54069e-06	0.00012861	37.0669	5.21206
848	alpha-Amyrone	0.551025			30.3614	425.377	Lipids and lipid-like molecules	forward	0.895914	0.608801	0.726239	0.151006	0.20019	1.4716	0.557389
849	LysoPE(0:0/14:0)	0.550554			222.795	426.261	Lipids and lipid-like molecules	forward	0.281606	0.372766	0.485037	0.103523	0.145744	0.75545	-0.404591
850	Indole-3-carbinol	0.549641			198.914	148.075	Organoheterocyclic compounds	forward	0.0383391	0.0182473	0.890401	0.0106753	0.0231801	2.10108	1.07113
851	8-iso-13,14-dihydro-15-keto-PGF2a	0.54894			50.5734	337.236	Lipids and lipid-like molecules	forward	0.0411166	0.0704935	0.847011	0.0111227	0.023949	0.583268	-0.77777
852	N,N'-Diacetylhydrazine	0.546509			116.692	117.066	Organic nitrogen compounds	forward	0.0747452	0.0221903	1.36005	0.000104185	0.000816664	3.36837	1.75205
853	25-Hydroxycholesterol	0.545558			33.8038	425.34	Lipids and lipid-like molecules	forward	0.163008	0.153407	0.120621	0.715508	0.758217	1.06259	0.087584
854	3-Hydroxy-L-proline	0.545394			64.7516	132.065	Organic acids and derivatives	forward	0.0356484	0.0748907	1.12885	0.000867589	0.00351252	0.476006	-1.07095
855	Ascorbigen	0.544886			165.985	306.1	Organoheterocyclic compounds	forward	0.0983103	0.0154952	1.03246	1.88128e-05	0.000276589	6.34455	2.66552
856	PC(22:2(13Z,16Z)/14:0)	0.543318			155.547	786.596	Lipids and lipid-like molecules	forward	3.75678	0.312401	1.42589	0.00023595	0.00140181	12.0255	3.58802
857	Prostaglandin H2	0.543199			56.9825	335.22	Lipids and lipid-like molecules	forward	0.0358114	0.0334876	0.310516	0.709711	0.753	1.06939	0.0967942
858	Benzyl gentiobioside	0.543114			106.586	433.171	Organic oxygen compounds	forward	0.0690119	0.000617363	1.1129	0.12468	0.170524	111.785	6.80458
859	DG(16:0/16:0/0:0)	0.542965			30.2674	591.496	Lipids and lipid-like molecules	forward	0.0496371	0.0706084	0.603102	0.0936767	0.133826	0.702992	-0.50842
860	Menthone 1,2-glyceryl ketal	0.542361			352.855	298.102	Lipids and lipid-like molecules	forward	0.028722	0.00492775	1.08484	3.73853e-05	0.000414608	5.82862	2.54316
861	LysoPC(P-16:0)	0.541792			202.305	480.343	Lipids and lipid-like molecules	forward	0.217246	0.0354631	1.05599	0.137487	0.185219	6.12596	2.61494
862	Calystegine B2	0.541527			276.513	176.092	Alkaloids and derivatives	forward	0.146098	0.0210428	1.34514	2.98873e-05	0.000371206	6.9429	2.79554
863	Betulinic acid	0.541199			96.948	457.367	Lipids and lipid-like molecules	forward	0.0584334	0.0149441	1.10701	0.0256221	0.0457854	3.91013	1.96722
864	alpha-Terpinyl anthranilate	0.5406			208.863	274.183	Lipids and lipid-like molecules	forward	0.0788864	0.0143326	1.23623	0.00085567	0.00348476	5.504	2.46048
865	Formyl-5-hydroxykynurenamine	0.540142			117.117	209.092	Organic oxygen compounds	forward	0.373932	0.149992	1.16276	0.000381385	0.00195435	2.49302	1.31789
866	8-Deoxy-11-hydroxy-13-chlorogrosheimin	0.53791			83.9381	299.1	Lipids and lipid-like molecules	forward	0.151466	0.241206	0.607958	0.0487327	0.0772618	0.627955	-0.671267
867	Histidinyl-Valine	0.537751			325.137	255.144	Organic acids and derivatives	forward	0.0210229	0.0214974	0.0733111	0.880268	0.901545	0.977924	-0.0322051
868	LysoPA(18:0e/0:0)	0.536016			46.2848	425.304	Lipids and lipid-like molecules	forward	0.105615	0.0198772	0.976527	0.0202664	0.0380864	5.3134	2.40963
869	Kinetin	0.535326			450.126	216.086	Organoheterocyclic compounds	forward	0.0653727	0.0096525	1.1761	0.0038042	0.0104601	6.77262	2.75971
870	13-Tetradecene-1,3-diyne-6,7-diol	0.53481			164.173	221.153	Lipids and lipid-like molecules	forward	3.11887	0.0186657	1.3065	7.36667e-07	3.7598e-05	167.091	7.38449
871	N-[[3-Hydroxy-2-(2-pentenyl)cyclopentyl]acetyl]isoleucine	0.533752			165.958	326.232	Organic acids and derivatives	forward	0.663841	0.0401613	1.333	0.000157835	0.00105966	16.5294	4.04696
872	Stigmastane-3,6-dione	0.53369			30.3797	429.371	Lipids and lipid-like molecules	forward	3.08156	5.15758	1.07966	0.000868291	0.00351345	0.597481	-0.743034
873	(3S,5S)-3,5-Diaminohexanoate	0.53075			344.864	147.113	Organic acids and derivatives	forward	0.0488635	0.0417732	0.247446	0.455493	0.513902	1.16973	0.226181
874	Neoporrigenin B	0.530218			58.3208	447.31	Lipids and lipid-like molecules	forward	0.150109	0.0186873	1.28849	0.00955724	0.0212139	8.03269	3.00588
875	L-Octanoylcarnitine	0.529204			221.031	288.216	Lipids and lipid-like molecules	forward	0.0370785	0.0061507	0.98617	0.00076917	0.00322269	6.02834	2.59176
876	LysoPC(18:3(6Z,9Z,12Z))	0.5275			212.206	518.321	Lipids and lipid-like molecules	forward	0.73778	0.0580336	1.38453	0.000537315	0.00247413	12.713	3.66823
877	Valyl-Hydroxyproline	0.527086			255.144	231.133	Organic acids and derivatives	forward	0.0612559	0.119595	1.09592	0.00126976	0.00465448	0.512195	-0.965234
878	Histidinyl-Proline	0.527077			328.82	253.129	Organic acids and derivatives	forward	0.0258184	0.0307568	0.478996	0.21363	0.269238	0.839438	-0.252505
879	4-Methyl-2-(1-methylethyl)thiazole	0.524731			324.512	142.069	Organoheterocyclic compounds	forward	1.18569	0.287188	1.36487	7.12584e-05	0.000633496	4.12862	2.04566
880	2-[Octahydro-4,7-dimethyl-1-oxocyclopenta[c]pyran-3-yl]nepetalactam	0.522942			253.514	332.221	Lipids and lipid-like molecules	forward	0.0352633	0.00796313	1.02101	0.102404	0.144433	4.42832	2.14676
881	AICA-riboside	0.521263			205.019	259.103	Nucleosides, nucleotides, and analogues	forward	0.0635547	0.0101177	1.10271	0.0528999	0.0826435	6.28153	2.65112
882	N-Acetylornithine	0.516777			411.522	175.108	Organic acids and derivatives	forward	0.624919	0.139524	1.26442	3.36909e-07	2.19308e-05	4.47895	2.16316
883	PC(18:3(9Z,12Z,15Z)/14:1(9Z))	0.515866			157.12	726.503	Lipids and lipid-like molecules	forward	0.0689908	0.0121789	0.855095	0.0763696	0.112537	5.66478	2.50202
884	desmethylclomipramine	0.515637			359.979	301.15	Organoheterocyclic compounds	forward	0.126292	0.0475012	0.992001	0.00208122	0.00674445	2.65871	1.41073
885	7,8-Dehydro-beta-micropteroxanthin	0.514915			212.207	395.291	Lipids and lipid-like molecules	forward	1.00155	0.666323	0.210227	0.510263	0.566167	1.5031	0.587937
886	Pyro-L-glutaminyl-L-glutamine	0.5143			441.124	258.108	Organic acids and derivatives	forward	0.0341193	0.0599696	0.726939	0.0281974	0.0494818	0.568944	-0.813641
887	lysoPC(26:1(5Z))	0.513778			199.984	634.478	Lipids and lipid-like molecules	forward	0.0180893	0.00179297	1.17691	0.00151868	0.00530003	10.089	3.33472
888	4-Oxo-4-(3-pyridyl)-butanamide	0.513492			307.658	179.081	Organic oxygen compounds	forward	0.0386246	0.0633266	1.11989	6.97668e-05	0.000626002	0.609927	-0.713292
889	D-Pantethine	0.511405			176.66	555.25	Organic acids and derivatives	forward	0.00517152	0.0105451	0.315324	0.412794	0.472735	0.490421	-1.02791
890	Estriol	0.508362			153.726	271.172	Lipids and lipid-like molecules	forward	0.0663458	0.00187584	1.26584	0.000250321	0.00146395	35.3686	5.1444
891	L-Histidinol	0.506463			120.177	142.097	Organic nitrogen compounds	forward	0.566745	0.686647	0.449304	0.257827	0.314874	0.82538	-0.276869
892	Sugetriol triacetate	0.506028			263.39	379.206	Lipids and lipid-like molecules	forward	0.173672	0.00798894	1.18478	0.00347278	0.00976401	21.739	4.44221
893	S-(2-Methylpropionyl)-dihydrolipoamide-E	0.501964			167.716	278.123	Lipids and lipid-like molecules	forward	0.116425	0.0220168	1.19302	0.00173856	0.00584268	5.28799	2.40272
894	Homoanserine	0.501879			267.005	255.144	Organic acids and derivatives	forward	0.0392161	0.0120188	1.28627	0.000103795	0.000814319	3.26289	1.70615
895	Prolylglycine	0.500703			357.611	173.092	Organic acids and derivatives	forward	0.0740819	0.106368	1.1197	0.0017537	0.00588476	0.696471	-0.521865
896	Homocapsaicin	0.500527			220.238	320.225	Benzenoids	forward	0.101517	0.00613461	1.34774	0.00559101	0.0139705	16.5483	4.04861
897	5-O-Methylembelin	0.499505			192.081	309.206	Organooxygen compounds	forward	0.180242	0.131718	0.572655	0.119271	0.164252	1.36839	0.45248
898	2-Hydroxy-3-(3,4-dihydroxyphenyl)propanamide	0.499387			103.441	198.076	Benzenoids	forward	0.0865809	0.194343	1.11314	0.00131293	0.00476528	0.445506	-1.16648
899	Prolyl-Serine	0.498947			299.909	203.102	Organic acids and derivatives	forward	0.141476	0.0334349	1.28413	9.84179e-05	0.000792904	4.23137	2.08113
900	4-Acetyl-2(3H)-benzoxazolone	0.498312			64.2366	178.05	Organoheterocyclic compounds	forward	0.0811559	0.00166343	1.26929	0.00372322	0.0102878	48.7882	5.60846
901	LysoPE(0:0/20:5(5Z,8Z,11Z,14Z,17Z))	0.496398			108.852	500.274	Lipids and lipid-like molecules	forward	0.0405879	0.00151247	1.25143	0.0034574	0.00973601	26.8355	4.74607
902	(2S,4R)-4-(9H-Pyrido[3,4-b]indol-1-yl)-1,2,4-butanetriol	0.495838			56.6053	273.123	Alkaloids and derivatives	forward	0.122198	0.235607	1.20018	0.000497364	0.00235025	0.518653	-0.947158
903	Tryptophyl-Isoleucine	0.492748			198.959	318.18	Organic acids and derivatives	forward	0.0660149	0.0574602	0.0693726	0.676351	0.723379	1.14888	0.200228
904	Formiminoglutamic acid	0.492437			219.231	175.071	Organic acids and derivatives	forward	0.0734835	0.0152414	1.04854	0.0397654	0.0654715	4.82131	2.26943
905	1,3-Benzenediol	0.492143			308.704	111.044	Benzenoids	forward	0.0259854	0.00444271	1.14998	0.011841	0.0251459	5.84899	2.54819
906	3beta,6beta-Dihydroxynortropane	0.490278			327.493	144.102	Alkaloids and derivatives	forward	0.129944	0.283845	1.12347	0.000959113	0.00378048	0.457798	-1.12722
907	N-[(4E,8E)-1,3-dihydroxyoctadeca-4,8-dien-2-yl]hexadecanamide	0.489886			33.027	536.504	Lipids and lipid-like molecules	forward	0.0358505	0.0639322	0.993833	0.0283131	0.0496363	0.560758	-0.834549
908	6-Dimethylaminopurine	0.48903			59.6324	164.093	Organoheterocyclic compounds	forward	0.115477	0.0491389	0.526386	0.21714	0.273036	2.35001	1.23266
909	Clupanodonyl carnitine	0.486862			235.122	474.357	Lipids and lipid-like molecules	forward	0.0122992	3.7252e-05	1.31127	0.0157777	0.0313634	330.162	8.36703
910	LysoPC(20:4(5Z,8Z,11Z,14Z))	0.486521			185.162	544.34		forward	0.112067	0.00288856	0.922184	0.193036	0.246313	38.7969	5.27787
911	Dopamine 3-O-sulfate	0.486131			48.3075	234.043	Organic acids and derivatives	forward	0.0451602	0.044565	0.00171963	0.93994	0.951379	1.01336	0.0191413
912	N-[(3a,5b,7b)-7-hydroxy-24-oxo-3-(sulfooxy)cholan-24-yl]-Glycine	0.485875			255.608	530.278	Lipids and lipid-like molecules	forward	0.030896	0.000178813	1.43038	0.000955152	0.00376907	172.785	7.43283
913	Calcidiol	0.485178			36.2656	423.322	Lipids and lipid-like molecules	forward	0.0153368	0.0849242	1.08998	0.00334028	0.00950151	0.180595	-2.46917
914	Octadecanedioic acid	0.48516			151.913	315.252	Lipids and lipid-like molecules	forward	0.00295391	0.211557	1.36067	7.60594e-05	0.000664632	0.0139627	-6.16228
915	Aspartame	0.484045			366.305	295.128	Organic acids and derivatives	forward	0.118846	0.0112491	1.39813	0.000238457	0.0014139	10.5649	3.40121
916	Palmitoleoyl Ethanolamide	0.483146			131.623	298.274	Organic nitrogen compounds	forward	0.165835	0.00931897	1.3877	0.00618734	0.01503	17.7954	4.15343
917	L-alpha-Amino-1H-pyrrole-1-hexanoic acid	0.481733			361.759	197.128	Organic acids and derivatives	forward	0.0759587	0.172477	1.27072	7.16409e-06	0.000147603	0.4404	-1.18312
918	Ginsenoyne A linoleate	0.481556			291.615	521.393	Lipids and lipid-like molecules	forward	0.0250041	3.7252e-05	1.49469	0.000136835	0.000965586	671.217	9.39063
919	Leucyl-Hydroxyproline	0.47984			375.281	245.149	Organic acids and derivatives	forward	0.15822	0.100523	0.594491	0.0774048	0.113746	1.57396	0.654403
920	Annoglabasin C	0.473691			234.269	407.238	Lipids and lipid-like molecules	forward	0.34806	0.0146896	1.37135	0.0021102	0.0068089	23.6943	4.56647
921	LysoPC(24:1(15Z))	0.471132			184.129	606.448	Lipids and lipid-like molecules	forward	0.0759836	0.00289807	1.25406	0.000348931	0.00183408	26.2187	4.71253
922	Sakacin P	0.469047			302.266	217.118	Lipids and lipid-like molecules	forward	0.811523	0.170138	1.1233	0.0125301	0.0262372	4.7698	2.25393
923	Neryl rhamnosyl-glucoside	0.467345			84.7719	463.253	Lipids and lipid-like molecules	forward	0.0345242	0.00368447	1.17745	0.00188575	0.0062347	9.37018	3.22808
924	beta-D-Glucosamine	0.465143			86.0754	180.088	Organooxygen compounds	forward	0.0826208	0.1165	0.711115	0.0540732	0.0841691	0.709193	-0.49575
925	8-Hydroxynevirapine	0.462033			293.144	283.122	Organic nitrogen compounds	forward	0.0338576	0.0392341	0.270411	0.421576	0.481503	0.862964	-0.212627
926	Prulaurasin	0.460288			423.799	313.138	Organooxygen compounds	forward	0.0321313	0.0114822	0.869038	0.015248	0.0305742	2.79837	1.48459
927	N-Gluconyl ethanolamine	0.460044			273.811	240.106	Organonitrogen compounds	forward	0.0179323	0.0595487	0.372953	0.334836	0.394212	0.301137	-1.73151
928	Stearoylethanolamide	0.459892			107.047	328.32	Organic nitrogen compounds	forward	0.0164652	0.00948562	0.145448	0.262485	0.319629	1.73581	0.795608
929	(1beta,2alpha,3alpha)-1,2,3,24-Tetrahydroxy-12-oleanen-28-oic acid	0.458859			52.2507	505.348	Lipids and lipid-like molecules	forward	0.0905803	0.0320218	1.09146	0.00197115	0.0064553	2.82871	1.50014
930	4-Aminohippuric acid	0.456908			116.495	195.076	Benzenoids	forward	0.297955	0.107791	1.2023	8.18633e-07	3.97502e-05	2.76418	1.46685
931	Ribothymidine	0.456011			448.956	259.092	Nucleosides, nucleotides, and analogues	forward	0.0359524	0.0163281	1.15118	0.00617551	0.0150094	2.20188	1.13873
932	Kanzonol M	0.455036			285.214	399.175	Phenylpropanoids and polyketides	forward	0.0107951	0.000672226	1.1973	0.00268307	0.00810971	16.0588	4.00529
933	N-Salicyloylaspartic acid	0.453494			172.996	254.064	Organic acids and derivatives	forward	0.040611	0.0275342	0.72915	0.133763	0.181126	1.47493	0.560646
934	2,9-Bis(3-methyl-2E-pentenoyl)-2b,9a-dihydroxy-4Z,10(14)-oplopadien-3-one	0.453354			131.696	443.272	Lipids and lipid-like molecules	forward	0.147533	0.00138271	1.3015	0.0256272	0.0457854	106.698	6.73739
935	2-Methyl-2-phenyl-undecane	0.450637			29.3921	191.179	Benzenoids	forward	0.0440663	0.0182337	0.761182	0.0192323	0.0365173	2.41675	1.27307
936	Mabiogenin 3-[rhamnosyl-(1->6)-[glucosyl-(1->2)]-glucoside]	0.449332			307.358	959.516	Lipids and lipid-like molecules	forward	0.0322257	0.000185025	1.21402	0.0067045	0.0160433	174.169	7.44435
937	N-gamma-L-Glutamyl-D-alanine	0.448501			281.254	219.097	Organic acids and derivatives	forward	0.242424	0.0539376	1.11483	0.0167409	0.0328492	4.49452	2.16817
938	Malvidin 3-(6-acetylglucoside)	0.444032			292.45	535.144	Phenylpropanoids and polyketides	forward	0.00773537	8.34294e-05	1.46256	0.000532408	0.0024676	92.7175	6.53477
939	Piplartine	0.443001			188.315	318.133	Phenylpropanoids and polyketides	forward	0.0310577	0.0261292	0.409462	0.42629	0.486034	1.18862	0.249288
940	Ethylphosphate	0.441305			121.291	183.076	Organic acids and derivatives	forward	0.49853	0.198817	1.19759	1.29342e-05	0.000211251	2.50749	1.32624
941	LysoPC(22:1(13Z))	0.441043			204.177	578.417		forward	0.0725765	0.0041252	1.16267	0.00381711	0.0104892	17.5935	4.13697
942	LysoPC(20:0/0:0)	0.440248			205.233	552.401	Lipids and lipid-like molecules	forward	0.183523	0.0173466	1.30701	0.000569755	0.00258621	10.5798	3.40324
943	2-(Ethylsulfinylmethyl)phenyl methylcarbamate	0.436769			223.681	242.084	Benzenoids	forward	0.0587393	0.0337497	0.868817	0.0318019	0.0545496	1.74044	0.799454
944	Heteroflavanone C	0.435641			309.376	415.17	Phenylpropanoids and polyketides	forward	0.0699826	0.000462669	1.40109	0.000957662	0.00377642	151.259	7.24087
945	Hexadecanedioic acid mono-L-carnitine ester	0.434378			287.997	430.316	Lipids and lipid-like molecules	forward	0.238704	0.000481409	1.42921	2.24151e-05	0.0003093	495.844	8.95374
946	(all-E)-1,8,10-Heptadecatriene-4,6-diyne-3,12-diol	0.433851			237.407	259.169	Lipids and lipid-like molecules	forward	0.0795408	0.00128637	1.1059	0.076895	0.113145	61.8337	5.95032
947	Phenylbutyrylglutamine	0.431908			254.186	293.148	Organic acids and derivatives	forward	0.0320176	0.0485011	0.419518	0.0351477	0.0593369	0.660143	-0.59915
948	Cryptochrome	0.431898			32.139	585.429	Lipids and lipid-like molecules	forward	0.0482075	0.113571	1.22781	0.000544532	0.00249951	0.424472	-1.23626
949	Santene	0.431485			32.1236	123.117	Hydrocarbons	forward	0.414221	0.355123	0.547886	0.199545	0.253754	1.16641	0.222079
950	2,4-Diamino-6-nitrotoluene	0.430888			412.619	168.077	Benzenoids	forward	0.16192	0.0610197	1.27625	0.00086186	0.00349846	2.65357	1.40793
951	Monoethylglycinexylidide	0.430793			49.4868	207.143	Organic acids and derivatives	forward	0.042175	0.0471427	0.347279	0.496451	0.552343	0.894624	-0.160647
952	N-Acetyl-L-tyrosine	0.427978			342.697	224.091	Organic acids and derivatives	forward	0.292628	0.222835	0.154965	0.474441	0.532272	1.31321	0.393095
953	PI(18:0/16:0)	0.42656			236.91	839.56	Lipids and lipid-like molecules	forward	0.139639	3.7252e-05	1.48198	0.0287172	0.0502076	3748.5	11.8721
954	Nigakihemiacetal B	0.424933			249.668	391.206	Lipids and lipid-like molecules	forward	0.133059	0.00842867	1.30379	0.0017286	0.00582009	15.7865	3.98062
955	DG(22:5(7Z,10Z,13Z,16Z,19Z)/16:1(9Z)/0:0)	0.423457			139.132	641.508	Lipids and lipid-like molecules	forward	0.0251199	0.0277187	0.163098	0.632416	0.68273	0.906245	-0.142027
956	Bakkenolide D	0.422627			427.664	409.163	Lipids and lipid-like molecules	forward	0.0128052	0.00117589	1.25133	0.000270329	0.00154476	10.8898	3.44491
957	LysoPC(18:2(9Z,12Z))	0.41922			210.429	520.34	Lipids and lipid-like molecules	forward	3.86396	1.12504	0.979907	0.068201	0.102484	3.4345	1.7801
958	Monoglyceride citrate	0.419084			324.904	267.073	Lipids and lipid-like molecules	forward	0.146088	0.0400731	1.17814	3.50317e-05	0.00039986	3.64554	1.86613
959	DG(18:4(6Z,9Z,12Z,15Z)/18:3(6Z,9Z,12Z)/0:0)	0.417524			30.4005	611.465	Lipids and lipid-like molecules	forward	0.0192292	0.0318423	0.890841	0.00335286	0.00953088	0.603889	-0.727644
960	Threoninyl-Alanine	0.415524			333.243	191.102	Organic acids and derivatives	forward	0.0202609	0.0137289	0.630007	0.0754072	0.111357	1.47578	0.56148
961	Dicaffeoylputrescine	0.412516			59.8874	413.173	Phenylpropanoids and polyketides	forward	0.0448568	0.115393	0.658802	0.0414755	0.067532	0.388731	-1.36316
962	Alpha-CEHC	0.410419			98.7984	317.113	Organoheterocyclic compounds	forward	0.427968	0.237566	1.08646	0.000676099	0.0029199	1.80147	0.849172
963	1,4,5-Naphthalenetriol	0.410152			33.2942	177.054	Benzenoids	forward	0.383099	0.582494	0.641595	0.123575	0.169219	0.657687	-0.604528
964	Ganolucidic acid E	0.409715			36.3697	485.326	Lipids and lipid-like molecules	forward	0.0919367	0.0359721	1.16772	0.00119109	0.00443596	2.55578	1.35376
965	Galactose-beta-1,4-xylose	0.408473			331.253	313.113	Organic oxygen compounds	forward	0.298758	0.00796526	1.22653	0.042258	0.0684958	37.5076	5.22911
966	1H-Imidazole-1-acetic acid	0.407333			313.28	186.053	Organic acids and derivatives	forward	0.0105485	0.00657459	0.704346	0.0278557	0.0490163	1.60443	0.68206
967	Schidigeragenin B	0.405664			58.0551	429.299	Lipids and lipid-like molecules	forward	0.158797	0.0079064	1.2023	0.00030001	0.00166447	20.0846	4.32802
968	Physagulin A	0.404621			30.3471	511.272	Lipids and lipid-like molecules	forward	0.0887983	0.0272004	1.2287	8.05983e-06	0.000160938	3.2646	1.7069
969	beta-Cryptoxanthin	0.403508			31.1393	552.428	Lipids and lipid-like molecules	forward	0.0905582	0.337247	1.3839	8.0388e-05	0.000691029	0.268522	-1.89689
970	L-Urobilin	0.401599			289.946	595.348	Organoheterocyclic compounds	forward	0.00658524	0.27513	1.20531	0.0294893	0.0513276	0.023935	-5.38473
971	1-(3-Furanyl)-6,7-dihydroxy-4,8-dimethyl-1-nonanone	0.400442			34.5598	269.174	Lipids and lipid-like molecules	forward	0.113876	0.122602	0.0347543	0.765566	0.803022	0.928831	-0.106511
972	3-O-Methylniveusin A	0.398136			411.44	409.181	Lipids and lipid-like molecules	forward	0.0652783	0.00177527	1.4311	0.00911317	0.0204454	36.7709	5.20049
973	Marmesin rhamnoside	0.397692			84.1191	393.151	Phenylpropanoids and polyketides	forward	0.744812	0.135174	1.15476	0.011453	0.0244855	5.51004	2.46206
974	Liquoric acid	0.39765			57.6556	485.326	Lipids and lipid-like molecules	forward	0.0395324	0.0222748	0.657451	0.130084	0.176838	1.77476	0.827623
975	N-Acetyl-a-neuraminic acid	0.397089			82.9256	310.114	Organic oxygen compounds	forward	0.455383	0.0145702	1.4724	1.33233e-06	5.46499e-05	31.2544	4.96599
976	Linoleyl carnitine	0.395558			190.366	424.34	Lipids and lipid-like molecules	forward	1.45177	0.0374865	1.4802	1.36722e-05	0.000220103	38.7279	5.2753
977	PE(16:0/14:0)	0.395213			165.124	664.49	Lipids and lipid-like molecules	forward	0.202487	0.107303	0.7001	0.0987415	0.139971	1.88706	0.916141
978	Postin	0.395058			148.55	497.323	Organic acids and derivatives	forward	0.0704588	0.693229	1.32913	0.00264216	0.00802926	0.101638	-3.29848
979	Valdecoxib	0.391386			228.414	315.082	Benzenoids	forward	0.0152428	0.0185583	0.41247	0.235534	0.291754	0.821345	-0.283939
980	Oleoside dimethyl ester	0.391032			129.368	419.155	Lipids and lipid-like molecules	forward	0.0208637	0.00248586	1.13225	0.00497158	0.0128001	8.39296	3.06918
981	Vaccenyl carnitine	0.389493			188.274	426.356	Lipids and lipid-like molecules	forward	2.66134	0.0419205	1.48588	1.46366e-06	5.7415e-05	63.4853	5.98835
982	Hydroxyprolyl-Asparagine	0.387707			258.199	246.108	Organic acids and derivatives	forward	0.226572	0.0194896	1.40306	0.000920172	0.00366396	11.6253	3.53919
983	trans-Hexadec-2-enoyl carnitine	0.386397			174.645	398.326	Lipids and lipid-like molecules	forward	0.218582	0.012447	1.30757	2.17857e-07	1.69738e-05	17.5611	4.13431
984	LysoPC(22:6(4Z,7Z,10Z,13Z,16Z,19Z))	0.386346			206.263	568.339	Lipids and lipid-like molecules	forward	0.163347	0.0438736	0.381156	0.233205	0.289268	3.72312	1.89651
985	2-Methoxycarbonylphenyl beta-D-glucopyranoside	0.384985			38.2666	315.108	Organic oxygen compounds	forward	0.0639881	0.0241142	0.844091	0.0918029	0.131505	2.65354	1.40792
986	Cer(d18:1/18:1(11Z))	0.384137			32.0082	564.534	Lipids and lipid-like molecules	forward	0.0497851	0.0619171	0.548293	0.355864	0.415807	0.80406	-0.314625
987	DHAP(6:0)	0.382832			59.1241	269.076	Organic oxygen compounds	forward	0.0387262	0.0791197	1.12293	0.00205152	0.0066602	0.489463	-1.03073
988	2-Ethyl-1-hexanethiol	0.382792			386.793	147.121	Organosulfur compounds	forward	2.03295	1.04583	0.757698	0.0377155	0.0627637	1.94385	0.958917
989	24,25-Dihydroxyvitamin D	0.382626			33.599	417.335	Lipids and lipid-like molecules	forward	0.574905	0.402545	0.757229	0.310489	0.370156	1.42818	0.514173
990	(13R,14R)-7-Labdene-13,14,15-triol	0.379225			69.0089	325.272	Lipids and lipid-like molecules	forward	0.0991905	0.119015	0.155223	0.530315	0.58538	0.833426	-0.262873
991	PC(16:1(9Z)/14:1(9Z))	0.375814			131.736	702.499		forward	0.141478	0.153906	0.29668	0.844968	0.871753	0.919251	-0.121469
992	Kuwanon E	0.370075			247.357	425.193	Phenylpropanoids and polyketides	forward	0.129029	0.0017028	1.33166	0.00212037	0.00683642	75.7746	6.24364
993	Linalyl phenylacetate	0.3694			183.398	273.187	Lipids and lipid-like molecules	forward	0.549646	0.0231134	1.42819	0.00318726	0.00918844	23.7804	4.5717
994	12-Methoxy-8,11,13-abietatrien-20,11-olide	0.367266			93.5136	329.21	Benzenoids	forward	0.0510651	0.312361	1.27221	0.0027916	0.00837293	0.163481	-2.61281
995	L-Tryptophan	0.362463			161.726	205.097	Organoheterocyclic compounds	forward	0.305122	0.0975313	1.09707	0.00153821	0.00533914	3.12845	1.64545
996	Bolegrevilol	0.350256			57.8511	441.299	Lipids and lipid-like molecules	forward	0.00859526	0.0262135	0.764073	0.085078	0.123287	0.327895	-1.6087
997	LysoPE(0:0/22:0)	0.346686			206.971	538.387	Lipids and lipid-like molecules	forward	0.15748	0.00464156	1.41899	0.00106077	0.0040583	33.9282	5.08441
998	Alanyl-Serine	0.337485			353.745	177.087	Organic acids and derivatives	forward	0.450934	0.0442515	1.34339	0.000912827	0.00364603	10.1902	3.34912
999	5-Hydroxy-3,3',7,8-tetramethoxy-4',5'-methylenedioxyflavone	0.313868			118.071	403.101	Phenylpropanoids and polyketides	forward	0.0253821	0.00632943	0.972855	0.000420379	0.00208749	4.01017	2.00366
1000					138.317	371.257			1.65909	0.0142612	1.4467	0.0143196	0.0291203	116.336	6.86215
1001					163.124	412.186			0.352676	0.00798876	0.890601	0.0185196	0.0354563	44.1465	5.46423
1002					558.573	288.087			0.0856336	0.0818194	0.143382	0.803192	0.836046	1.04662	0.0657342
1003					341.95	347.094			0.0265421	0.00216042	1.16745	0.00012186	0.000900229	12.2856	3.6189
1004					359.988	251.139			0.0619735	0.103433	0.95784	0.0175889	0.0341329	0.599165	-0.738974
1005					156.285	144.065			0.304928	0.307173	0.117683	0.973705	0.979594	0.992692	-0.0105815
1006					278.293	370.221			0.0712703	0.000758428	1.32834	0.0156403	0.0311523	93.971	6.55414
1007					608.753	359.123			0.287922	0.35685	0.107812	0.426153	0.486034	0.806844	-0.309638
1008					568.431	359.123			0.315628	0.18954	0.320558	0.389016	0.449571	1.66523	0.73572
1009					585.809	359.123			0.260841	0.224661	0.423684	0.365435	0.425662	1.16104	0.215421
1010					443.609	568.183			0.00374748	0.00582126	0.083526	0.514651	0.570262	0.643757	-0.635411
1011					648.7	359.123			0.0321907	0.0289404	0.534888	0.178494	0.23084	1.11231	0.15356
1012					389.506	283.115			0.205635	0.0419698	1.07841	0.00456714	0.0119996	4.8996	2.29266
1013					409.084	509.147			0.121142	0.000333532	1.44754	1.10845e-05	0.000191117	363.208	8.50465
1014					596.374	126.055			2.24954	1.86749	0.340437	0.238588	0.294987	1.20458	0.268534
1015					313.23	267.11			0.569611	0.0611526	1.01909	0.101148	0.142863	9.31459	3.21949
1016					55.7471	126.055			7.54569	1.13275	0.956828	0.0507965	0.0800676	6.66138	2.73582
1017					273.959	148.133			9.10496	84.8739	1.36798	2.27627e-06	7.57323e-05	0.107276	-3.2206
1018					461.805	569.168			0.00976621	0.0158039	0.403239	0.591662	0.643997	0.617963	-0.694408
1019					234.308	701.37			0.0133884	0.00372778	1.016	0.0230979	0.0421553	3.59153	1.8446
1020					599.988	208.169			0.550698	0.537749	0.169339	0.819975	0.850166	1.02408	0.0343272
1021					300.906	401.286			0.0281203	0.00978328	0.569734	0.118575	0.163508	2.87432	1.52322
1022					219.286	126.055			0.350844	0.19044	1.34733	1.53048e-07	1.30936e-05	1.84228	0.881493
1023					266.218	456.316			0.00602476	0.0791432	1.27411	0.00716487	0.0168929	0.0761249	-3.71549
1024					344.74	143.081			3.68178	5.1229	0.287381	0.402484	0.462637	0.718691	-0.476556
1025					334.042	436.12			4.35464e-05	0.0409295	1.31839	0.038809	0.0641673	0.00106394	-9.87637
1026					115.837	174.022			1.40124	1.56895	0.0898192	0.515591	0.571202	0.893106	-0.163097
1027					203.338	173.107			0.126584	0.023888	1.47446	1.11663e-07	1.10228e-05	5.29908	2.40574
1028					388.799	286.175			0.0404868	0.110132	1.35164	4.97068e-06	0.000121336	0.36762	-1.44371
1029					307.98	363.088			0.012981	0.0167814	0.350343	0.557403	0.611	0.773535	-0.370462
1030					342.881	348.152			0.0126743	0.00481146	0.660428	0.0734209	0.109033	2.6342	1.39736
1031					464.518	412.217			0.00926658	0.00128226	1.17378	0.000407459	0.00203911	7.22678	2.85335
1032					54.8036	185.071			0.104511	0.0895749	0.394151	0.438355	0.497693	1.16675	0.222491
1033					438.701	439.142			0.0415344	0.00430897	1.00571	0.0512867	0.0806842	9.63906	3.26889
1034					237.728	472.289			0.0834185	0.0051726	1.1769	0.00388075	0.010638	16.127	4.01141
1035					388.464	406.13			0.00709795	0.0773144	1.15356	0.000499468	0.00235431	0.0918064	-3.44526
1036					335.752	437.251			0.0105869	3.7252e-05	1.4955	0.000118037	0.000881162	284.197	8.15075
1037					424.843	363.198			0.0151013	0.0632583	0.771635	0.089484	0.128737	0.238725	-2.06658
1038					274.512	155.118			0.0761676	0.0777275	0.000166063	0.894893	0.913398	0.979931	-0.0292481
1039					332.991	363.068			0.0108174	3.7252e-05	1.49112	3.13743e-05	0.000379737	290.384	8.18182
1040					536.39	590.264			0.0182218	5.57886e-05	1.44132	0.0700454	0.104695	326.622	8.35148
1041					606.015	256.299			0.0462626	0.0394028	0.786594	0.0260833	0.0463789	1.17409	0.231547
1042					361.76	126.055			1.15947	0.997049	0.409745	0.126954	0.173028	1.1629	0.217724
1043					257.844	182.027			1.02169	0.153831	1.32081	0.000262717	0.0015167	6.64164	2.73154
1044					525.816	371.239			0.0183781	0.00177778	1.30372	0.000508573	0.0023844	10.3377	3.36984
1045					290.92	134.117			0.0900748	0.154475	0.240662	0.24229	0.29864	0.583103	-0.778178
1046					365.156	359.239			0.0319694	0.0176473	0.404961	0.240255	0.29646	1.81158	0.857245
1047					238.879	504.262			0.0293341	0.000196108	1.40883	0.00254042	0.00780725	149.581	7.22479
1048					300.654	447.221			0.0247935	0.000113459	1.44143	0.00243928	0.00758464	218.524	7.77165
1050					350.929	92.071			0.0455066	0.00288537	1.4003	0.000626193	0.00276091	15.7715	3.97925
1051					437.521	398.228			0.0104547	0.00567182	0.644483	0.0946318	0.134869	1.84328	0.882274
1052					213.077	98.0239			0.0287774	0.0188041	0.0350055	0.356318	0.416283	1.53038	0.61389
1053					378.868	358.175			0.0264803	0.00457737	1.37216	0.00154233	0.00534712	5.78506	2.53233
1054					334.935	289.139			0.0305093	0.26191	1.36357	2.98175e-05	0.000370984	0.116487	-3.10175
1055					439.196	445.192			0.00275445	0.000743203	1.1087	0.00220064	0.00703499	3.70619	1.88994
1056					418.527	333.18			0.0240959	0.401303	1.41354	0.000937116	0.00371661	0.0600443	-4.05783
1057					526.739	189.16			0.974915	0.120785	1.15163	0.0123021	0.0258449	8.07152	3.01284
1058					125.055	90.0553			0.242116	0.0649888	1.40583	0.000163786	0.00108422	3.7255	1.89743
1059					442.47	362.166			0.0139938	0.103805	0.888394	0.0224272	0.0412244	0.134808	-2.89102
1060					258.858	156.102			0.0972001	0.136508	0.807339	0.188405	0.241605	0.712048	-0.489954
1061					304.914	161.128			0.0658652	0.112655	1.25263	3.15155e-05	0.000380516	0.584661	-0.774329
1062					706.18	99.0556			0.164331	0.15638	0.138344	0.793162	0.827138	1.05084	0.0715499
1063					376.15	398.203			0.0081843	0.00727845	0.136928	0.499825	0.555753	1.12446	0.169228
1064					45.8822	120.048			0.0713676	0.0317959	0.835336	0.0230087	0.0420353	2.24455	1.16643
1065					355.598	362.169			0.0101269	0.0114347	0.235411	0.513759	0.569414	0.885634	-0.175218
1066					235.07	302.195			0.0768722	0.0100366	1.26211	0.00306593	0.00895941	7.65919	2.93719
1067					417.01	493.258			0.012471	3.7252e-05	1.48063	0.00224695	0.00713734	334.774	8.38705
1068					217.652	159.092			0.0792401	0.0347817	1.2307	2.85677e-05	0.000362463	2.27821	1.1879
1069					538.267	357.249			0.683792	0.000909203	1.2528	0.0172077	0.0335744	752.079	9.55474
1070					328.89	230.113			0.211933	0.357773	0.888606	0.0225584	0.0413809	0.592368	-0.755435
1071					504.02	381.186			0.0424742	0.00529894	1.37202	2.38434e-05	0.000321118	8.0156	3.00281
1072					308.522	325.154			0.00396818	0.284283	1.47685	6.56355e-05	0.000598964	0.0139586	-6.1627
1073					713.096	158.096			0.022262	0.019768	0.326273	0.285645	0.344423	1.12616	0.171418
1074					489.77	381.186			0.0440558	0.00677347	1.25474	0.000101711	0.000802165	6.50417	2.70136
1075					432.107	523.261			0.00823782	3.7252e-05	1.32	0.00415474	0.0112011	221.138	7.7888
1076					324.053	578.279			0.0289908	0.000276849	1.43617	0.000530766	0.00246275	104.717	6.71035
1077					287.416	226.082			0.423104	0.0944694	1.4522	2.8299e-07	1.97062e-05	4.47874	2.16309
1078					162.482	284.112			0.0447786	0.0180733	0.933127	0.0194313	0.0367942	2.47761	1.30895
1079					449.696	500.245			0.00507649	0.000300493	1.31859	1.93036e-05	0.000281045	16.8939	4.07843
1080					340.025	292.15			0.186773	0.00414463	1.31128	7.48802e-07	3.7598e-05	45.0639	5.4939
1081					319.99	271.14			0.773101	0.254497	1.3796	6.95819e-09	1.86448e-06	3.03776	1.60301
1082					428.474	303.166			0.0268303	0.00658401	0.896999	0.000218756	0.00133364	4.07507	2.02682
1083					439.337	570.286			0.00706675	3.7252e-05	1.30056	0.0176652	0.0342446	189.701	7.56759
1084					49.6142	577.28			0.0979639	0.0957307	0.00669179	0.940546	0.951884	1.02333	0.0332685
1085					280.881	567.316			0.0004969	0.00510341	1.26117	0.00264052	0.00802926	0.0973662	-3.36043
1086					298.276	592.32			0.011636	9.87903e-05	1.41535	0.0117953	0.0250845	117.785	6.88001
1087					353.75	457.16			0.00982375	0.00370959	1.1484	2.90672e-05	0.000365226	2.6482	1.40501
1088					52.2339	288.289			0.273713	0.135567	1.16351	0.000127867	0.000929313	2.01903	1.01366
1089					212.204	459.246			0.0126948	0.000121443	1.2995	0.00547971	0.0137383	104.534	6.70782
1090					437.741	363.153			0.0167836	0.0361675	0.401593	0.150463	0.199558	0.464052	-1.10764
1091					36.5095	156.102			0.228019	0.125268	0.420158	0.155929	0.205564	1.82025	0.864136
1092					388.469	416.261			0.0219492	0.0110729	0.316853	0.271515	0.32902	1.98225	0.987137
1093					282.228	352.247			0.0134619	0.019386	0.702149	0.0432026	0.0698252	0.694415	-0.526131
1094					693.482	359.124			0.00899903	0.00733073	0.809921	0.0243209	0.0438089	1.22758	0.295814
1095					713.139	359.124			0.00454188	0.00358089	0.992601	0.00297518	0.00877701	1.26837	0.342972
1096					676.957	359.124			0.00739567	0.00964945	0.159365	0.437741	0.497184	0.766434	-0.383766
1097					97.2899	387.252			0.112789	0.00388613	1.23951	1.99484e-06	6.87096e-05	29.0233	4.85914
1098					367.438	494.209			4.35464e-05	0.0648073	1.48067	0.000351395	0.0018438	0.000671936	-10.5394
1099					402.829	449.231			0.0427157	0.000390264	1.35921	0.019471	0.0368537	109.453	6.77417
1100					404.552	320.145			0.0839357	0.00294768	1.19818	0.0015337	0.00533056	28.4752	4.83163
1101					402.196	331.124			0.0598657	0.00978623	1.24477	1.44881e-05	0.000230757	6.11735	2.61291
1102					466.316	488.256			0.00524101	5.33943e-05	1.36125	0.0106726	0.0231799	98.1568	6.61702
1103					407.813	361.17			0.105104	0.0274602	1.18506	0.000571925	0.00259377	3.82749	1.9364
1104					268.549	313.272			0.0179144	0.0176946	0.222019	0.967563	0.974506	1.01242	0.0178131
1105					149.575	172.097			0.177262	0.0532949	0.537863	0.267993	0.325498	3.32606	1.73381
1106					334.057	420.146			4.35464e-05	0.0176425	1.3106	0.0175446	0.0340838	0.00246826	-8.66229
1107					324.957	247.128			0.0586505	0.0214805	0.597146	0.033452	0.0569235	2.7304	1.44911
1108					138.736	143.081			0.507071	0.461058	0.251685	0.695055	0.740123	1.0998	0.13724
1109					353.754	509.146			0.00823814	3.7252e-05	1.49005	0.000175825	0.00113711	221.146	7.78886
1110					446.992	392.178			0.0349125	0.0293261	0.214128	0.610318	0.662136	1.19049	0.25156
1111					285.45	129.113			0.144264	0.117689	0.3598	0.335899	0.395203	1.22581	0.29373
1112					258.08	154.061			0.432748	0.34601	0.388756	0.240206	0.29646	1.25068	0.322715
1113					259.601	129.102			0.310859	0.416216	0.804541	0.0214231	0.0397694	0.74687	-0.421071
1114					309.562	274.139			0.249741	0.0680697	0.975894	0.0666228	0.100432	3.66891	1.87535
1115					337.134	290.139			0.0774429	0.0228047	0.934812	0.0504529	0.0795819	3.39592	1.7638
1116					311.147	256.19			0.090019	0.0761444	0.414017	0.325418	0.385549	1.18221	0.241491
1117					369.889	129.066			1.15727	0.248287	1.23884	0.00414946	0.0111902	4.66101	2.22064
1118					513.365	414.196			0.00905219	0.000311298	1.33693	2.63906e-05	0.000344074	29.0788	4.8619
1119					544.843	606.259			0.0189069	3.7252e-05	1.49265	0.000224983	0.00136096	507.541	8.98738
1120					308.46	390.248			0.00722048	0.000591446	0.952702	0.015156	0.0304578	12.2082	3.60978
1121					52.2535	306.278			0.377426	0.20762	0.649623	0.0135931	0.0279741	1.81787	0.862249
1122					433.349	467.136			0.00944769	0.00720743	0.648676	0.69195	0.737691	1.31083	0.390478
1123					234.857	218.092			0.114564	0.103569	0.219049	0.525963	0.581434	1.10615	0.145549
1124					262.266	454.262			0.00878543	3.7252e-05	1.47704	0.00760383	0.0177186	235.838	7.88165
1125					230.751	344.257			0.00475813	0.00870833	0.837046	0.150216	0.199289	0.546389	-0.872
1126					438.326	382.158			0.0067494	0.00439635	0.765915	0.177531	0.229759	1.53523	0.618452
1127					486.039	415.254			0.120186	6.13666e-05	1.33282	0.00553084	0.0138433	1958.49	10.9355
1128					218.195	313.272			0.249335	0.310816	0.428123	0.148917	0.197829	0.802193	-0.31798
1129					32.0558	376.258			0.433416	0.351051	0.727587	0.0711427	0.105983	1.23462	0.304071
1130					190	235.118			0.292725	0.25431	0.426632	0.435337	0.494516	1.15105	0.202956
1131					192.146	504.345			0.0360838	3.7252e-05	1.47181	0.0021668	0.00695156	968.641	9.91982
1132					398.467	274.139			1.62886	0.446561	1.36592	0.000130726	0.00093971	3.64756	1.86693
1133					351.082	252.159			0.063059	0.0371446	0.777171	0.0297211	0.0516509	1.69766	0.763551
1134					236.907	447.25			0.101569	0.000847066	1.37799	0.020216	0.0380235	119.907	6.90577
1135					319.94	375.097			0.0611358	0.0970864	0.684229	0.0314193	0.0540172	0.629705	-0.667252
1136					145.437	89.0713			0.0811981	0.03601	1.17415	0.00136967	0.00491436	2.25488	1.17305
1137					209.972	510.355			0.719944	0.0236508	1.44468	0.00158476	0.0054403	30.4406	4.92792
1138					369	245.113			0.538809	0.100973	1.31811	1.16797e-08	2.43998e-06	5.33614	2.4158
1139					411.197	282.133			0.0327795	0.819078	1.43576	0.00055681	0.00254108	0.04002	-4.64313
1140					474.87	289.139			0.0316955	0.0212822	0.556646	0.168038	0.219178	1.48929	0.574627
1141					350.212	592.344			0.024973	3.7252e-05	1.21707	0.0550805	0.0854999	670.381	9.38884
1142					444.981	349.17			0.00826011	0.00118175	1.17944	6.62989e-05	0.000603407	6.98971	2.80523
1143					438.849	384.212			0.00985808	0.00400771	0.767748	0.0071594	0.0168889	2.45977	1.29853
1144					259.625	334.237			0.0348333	0.0362421	0.0915042	0.861853	0.88612	0.961127	-0.0572011
1145					323.577	341.17			0.0350484	0.00670852	1.3423	0.00162501	0.00554404	5.22446	2.38528
1146					544.519	371.239			0.0444345	0.00125636	1.37049	1.46019e-05	0.000232157	35.3678	5.14436
1147					29.8976	237.079			0.00271415	0.0156464	0.764999	0.165177	0.216012	0.173468	-2.52725
1148					527.907	560.254			0.0111169	3.7252e-05	1.14069	0.117712	0.162478	298.424	8.22122
1149					165.755	184.108			0.620674	0.445522	0.661949	0.0917597	0.131464	1.39314	0.478339
1150					447.903	408.177			0.014725	0.0754919	1.23069	0.00347078	0.00976144	0.195054	-2.35805
1151					415.419	392.165			0.0076404	0.00285356	1.09208	0.00482509	0.0124946	2.6775	1.42089
1152					438.542	455.115			0.00274835	0.000216739	0.982791	0.0721907	0.107437	12.6804	3.66453
1153					439.025	397.153			0.0193785	0.00444043	1.20775	0.00122718	0.00453651	4.3641	2.12568
1154					216.638	327.288			0.00770724	0.0112429	0.628607	0.215329	0.271063	0.685524	-0.544722
1155					377.579	385.179			0.0157524	0.00380499	0.851336	0.000318082	0.00172857	4.13993	2.0496
1156					417.867	325.175			0.000665496	0.381925	1.40993	0.00789894	0.0182547	0.00174248	-9.16465
1157					34.7288	455.35			0.193321	0.158715	0.473345	0.321288	0.381309	1.21804	0.28456
1158					445.895	514.261			0.00881162	0.00135615	1.11802	1.01381e-05	0.000181714	6.49755	2.6999
1159					515.11	375.222			0.1854	0.00408887	1.25228	0.0036057	0.0100778	45.3426	5.50279
1160					428.848	434.165			0.00793755	0.0117408	0.544554	0.0798903	0.116711	0.676067	-0.564762
1161					403.721	370.196			0.0467337	0.0208556	0.957895	0.0114284	0.0244522	2.24082	1.16403
1162					377.163	276.118			0.167232	0.0360547	1.32994	0.000115847	0.000872303	4.6383	2.21359
1163					270.293	120.081			2.94755	0.472085	0.604498	0.274152	0.332036	6.24369	2.6424
1164					243.447	497.311			0.0273498	0.00229738	1.30473	2.40202e-05	0.00032271	11.9048	3.57347
1165					340.868	373.255			0.050882	0.00680909	0.818812	0.256776	0.313655	7.47266	2.90162
1166					590.749	363.205			0.0186865	0.00555546	0.772843	0.0569389	0.0879307	3.36363	1.75002
1167					444.659	372.187			0.0611688	0.0195873	1.08843	0.000159479	0.00106592	3.12288	1.64288
1168					360.024	261.18			0.0819458	0.0212947	0.880005	4.31273e-06	0.000111198	3.84817	1.94417
1169					416.544	417.245			0.0312171	0.00845455	1.00705	0.00670312	0.0160433	3.69235	1.88454
1170					373.497	318.129			0.121556	0.00168504	1.35197	5.99619e-06	0.000134933	72.1382	6.17269
1171					483.143	205.118			0.398919	0.016255	1.41178	0.00216462	0.00694706	24.5413	4.61714
1172					383.162	156.065			0.288898	0.194818	0.869687	0.0113267	0.0242893	1.48292	0.568437
1173					423.49	449.231			0.0456128	7.07839e-05	1.47259	0.00587065	0.0144562	644.395	9.3318
1174					224.909	101.108			0.0861006	0.0409012	1.2872	1.62197e-06	6.13177e-05	2.10509	1.07388
1175					365.692	290.149			0.0411936	0.0493221	0.0533515	0.499134	0.555122	0.835197	-0.259812
1176					295.386	511.29			0.0481888	0.0258523	0.709661	0.0264963	0.0469924	1.86401	0.898408
1177					236.237	444.294			0.10697	8.89813e-05	1.46669	0.0211681	0.03941	1202.17	10.2314
1178					254.303	444.294			0.0547038	0.00317467	1.24159	0.0140807	0.0287611	17.2313	4.10696
1179					341.215	250.143			0.011908	0.045586	1.31278	0.00251632	0.00775708	0.26122	-1.93667
1180					289.199	210.112			0.358015	0.357408	0.0732984	0.989231	0.99177	1.0017	0.0024446
1181					238.026	402.284			0.290273	0.0172185	1.41586	0.000616006	0.00273804	16.8582	4.07538
1182					274.927	315.17			0.0180612	0.00933601	0.904098	0.0135769	0.0279599	1.93457	0.952014
1183					598.967	391.283			0.0146359	0.013699	0.293436	0.426301	0.486034	1.06839	0.0954425
1184					448.176	371.181			0.00701903	0.0643196	1.23887	0.0102854	0.0224703	0.109127	-3.19591
1185					343.957	448.203			0.0767099	0.0614631	0.143151	0.60594	0.657784	1.24806	0.319693
1186					304.505	171.076			3.00783	0.150812	1.40492	0.00154245	0.00534712	19.9442	4.3179
1187					141.587	343.262			0.214861	0.000926492	1.36486	0.0572639	0.0883396	231.908	7.85741
1188					280.695	310.221			0.00610805	0.0290782	1.06974	0.0192633	0.0365686	0.210056	-2.25116
1189					448.434	376.182			0.0329358	0.00554497	1.37461	0.000154615	0.00104562	5.93977	2.57041
1190					445.027	551.328			0.00626334	5.0101e-05	1.43669	0.00856994	0.0194354	125.014	6.96595
1191					317.725	433.157			0.0150494	7.59563e-05	1.42927	0.0200821	0.0378034	198.132	7.63032
1192					151.498	180.113			0.129678	0.105549	0.247123	0.418633	0.478567	1.22861	0.297025
1193					341.807	335.144			0.0431182	0.000104798	1.47592	0.000168323	0.0011	411.44	8.68454
1194					425.149	317.192			0.126965	0.0679714	0.659592	0.0774513	0.11379	1.86791	0.901428
1195					141.397	286.31			0.286279	0.0986384	1.12363	0.00738638	0.0173197	2.9023	1.5372
1196					333.959	278.062			0.0283835	0.0384526	0.481916	0.143176	0.191534	0.738143	-0.438027
1197					353.74	289.15			0.0649683	0.015603	1.3547	1.74662e-09	8.71658e-07	4.16383	2.05791
1198					306.276	513.27			0.0102287	0.00836121	0.529303	0.767776	0.805152	1.22335	0.290835
1199					283.616	404.209			0.017666	0.000792299	1.31181	8.13615e-06	0.000160954	22.2971	4.47878
1200					303.624	267.206			0.0648499	0.0129864	1.32394	8.74407e-09	2.01382e-06	4.99367	2.3201
1201					405.113	404.227			0.0104827	0.0170353	0.365699	0.38559	0.446187	0.615354	-0.700512
1202					435.857	304.133			0.0120328	0.00739587	0.714482	0.0549412	0.0853427	1.62696	0.702176
1203					429.392	475.287			0.00335213	0.000771391	0.521831	0.142583	0.190837	4.34557	2.11954
1204					203.762	267.133			0.0460368	0.105681	0.266298	0.304259	0.363839	0.435622	-1.19885
1205					4.82924	130.159			0.0290488	0.0245882	0.719961	0.0442966	0.0712729	1.18141	0.240513
1206					359.978	481.152			0.0222324	0.000476064	1.37252	1.83299e-06	6.58631e-05	46.7006	5.54537
1207					137.012	180.088			2.14392	0.131745	1.06564	0.251974	0.308965	16.2733	4.02443
1208					234.704	321.256			0.0370017	3.7252e-05	1.46143	0.00947075	0.021074	993.282	9.95606
1209					214.94	186.123			0.0503406	0.1387	1.17044	0.00408976	0.0110716	0.362945	-1.46218
1210					315.052	311.1			0.0128622	0.00215779	1.0132	0.00137727	0.00493694	5.96085	2.57552
1211					410.382	204.097			0.190135	0.0781372	1.21784	5.07761e-06	0.000122613	2.43335	1.28294
1212					118.226	194.067			0.292873	0.235242	0.561853	0.483978	0.541147	1.24499	0.316131
1213					461.802	522.203			0.248786	0.0581349	1.28173	0.0086061	0.019483	4.27946	2.09743
1214					441.334	396.175			0.00332421	0.00236838	0.632944	0.0641214	0.097387	1.40357	0.489106
1215					336.768	399.259			0.0019595	0.0211433	1.22859	2.72808e-06	8.45046e-05	0.092677	-3.43165
1216					366.224	192.123			0.261034	0.0616743	1.39364	5.55192e-09	1.69721e-06	4.23246	2.0815
1217					278.26	130.097			3.47982	4.63649	0.119314	0.533565	0.588461	0.750529	-0.41402
1218					442.037	346.171			0.0631551	0.00608406	1.12513	0.000865045	0.0035098	10.3804	3.37579
1219					426.902	500.235			0.00424396	0.000422493	1.3168	0.0100369	0.0220498	10.045	3.32841
1220					250.937	683.327			0.00279624	3.7252e-05	1.33647	0.00247733	0.0076579	75.0629	6.23003
1221					458.247	289.186			0.0775338	0.000601072	1.38354	0.00157394	0.00542544	128.992	7.01114
1222					439.861	436.191			0.049115	0.00213869	1.41819	0.00319348	0.00919955	22.9649	4.52136
1223					371.729	338.171			0.0193114	0.0134457	0.31788	0.226584	0.282499	1.43626	0.522312
1224					335.096	423.146			0.00545807	3.7252e-05	1.43194	0.00688821	0.0163695	146.518	7.19493
1225					383.413	345.223			0.0671579	0.0436183	0.503726	0.335883	0.395203	1.53967	0.622624
1226					435.095	434.224			0.0796227	0.0159769	1.33432	0.000153669	0.00104261	4.98363	2.3172
1227					438.551	310.176			0.0149005	0.046654	0.781098	0.00488532	0.0126142	0.319382	-1.64665
1228					227.67	144.138			1.53909	0.659306	0.650905	0.0510054	0.0803264	2.33441	1.22306
1229					354.553	246.108			0.114289	0.093209	0.380077	0.247262	0.303893	1.22616	0.294147
1230					326.004	466.16			0.03328	0.0357207	0.212258	0.86549	0.889045	0.931674	-0.102103
1231					378.433	156.15			0.210471	0.194956	0.194297	0.721066	0.763117	1.07958	0.110475
1232					397.688	216.097			0.0855024	0.0286854	1.04918	5.70287e-05	0.00054615	2.98069	1.57565
1233					424.062	421.144			0.00922501	0.0018964	0.721186	0.112163	0.156017	4.86447	2.28228
1234					365.304	454.228			0.00551737	0.000103967	0.974463	0.0459348	0.0734482	53.0686	5.72979
1235					409.266	287.134			0.0622027	0.070301	0.11894	0.453096	0.511776	0.884805	-0.176568
1236					186.515	191.154			0.00585938	0.0422284	1.03569	0.000975796	0.00383111	0.138755	-2.84939
1237					282.593	454.315			0.00881927	3.7252e-05	1.48237	0.00154528	0.00535131	236.746	7.8872
1238					303.631	257.149			0.0225428	0.030638	0.535587	0.202822	0.257338	0.735778	-0.442657
1239					25.9052	463.287			0.0260061	0.01028	1.05948	0.00482843	0.012496	2.52978	1.33901
1240					211.756	273.184			0.0251418	0.00843636	0.808227	0.0161132	0.0318891	2.98017	1.5754
1241					412.101	443.202			0.00317366	0.00211311	0.627665	0.263232	0.320452	1.50189	0.586778
1242					374.309	268.154			0.0799342	0.0943122	0.425344	0.312135	0.371773	0.847549	-0.238632
1243					380.676	536.256			0.00821291	9.82381e-05	1.4403	8.52868e-05	0.000719	83.6021	6.38547
1244					285.623	405.351			0.011181	3.7252e-05	1.18858	0.0795576	0.116404	300.146	8.22952
1245					442.752	232.14			0.186279	0.0328609	1.30773	0.000216428	0.00132167	5.66872	2.50302
1246					379.526	434.188			3.09573	5.94402	0.881827	0.00888461	0.0200076	0.520815	-0.941158
1247					420.924	386.191			0.0313545	0.00152579	1.30295	0.000133414	0.000951911	20.5497	4.36105
1248					384.293	340.186			0.0385932	0.0248787	0.492597	0.14838	0.19735	1.55126	0.633437
1249					365.39	470.256			0.0224367	0.000571231	1.02455	0.0506809	0.0799134	39.2779	5.29564
1250					363.646	408.274			0.0100338	0.0151688	0.552713	0.129693	0.176334	0.661477	-0.596238
1252					349.325	210.956			0.066448	0.0818755	0.336246	0.27873	0.336808	0.811574	-0.301205
1253					306.838	251.113			0.0399838	0.173762	1.44956	1.04012e-06	4.62546e-05	0.230107	-2.11963
1254					325.829	555.317			0.00432968	0.0202366	0.983	0.0100458	0.022064	0.213953	-2.22463
1255					204.11	241.097			0.0342211	0.124793	1.34665	2.43745e-09	1.01812e-06	0.274222	-1.86658
1257					14.5509	212.164			0.128492	0.0912368	0.950289	0.00246768	0.00763594	1.40833	0.49399
1258					302.461	346.175			0.0349509	0.00786986	1.31444	0.000674271	0.00291481	4.44111	2.15092
1259					41.687	303.136			0.079804	0.970946	0.980054	0.00563679	0.0140303	0.082192	-3.60486
1260					441.149	343.197			0.138006	0.0163661	1.34947	1.24607e-05	0.000205804	8.4324	3.07594
1261					248.657	487.177			0.0197053	0.0118947	0.0959406	0.228703	0.284667	1.65665	0.728266
1262					434.626	331.149			0.0263692	0.0084671	1.01674	0.00467403	0.0121898	3.11432	1.63892
1263					289.127	258.144			0.0922554	0.062462	1.21636	3.70877e-05	0.000414038	1.47698	0.562653
1264					402.034	520.225			0.030657	0.000310634	1.41487	0.000625051	0.00276032	98.6917	6.62486
1265					237.375	199.148			0.0942462	0.00857347	1.16831	0.0799772	0.1168	10.9928	3.45848
1266					401.911	450.255			0.115942	3.7252e-05	1.46588	0.00540926	0.0136187	3112.36	11.6038
1267					438.685	432.208			0.0166844	0.00237925	1.42922	6.2477e-05	0.000580384	7.01246	2.80992
1268					32.135	465.302			0.0959512	0.0152053	1.2133	4.29828e-05	0.000454787	6.31039	2.65773
1269					321.724	256.117			0.0240873	0.0160617	0.89125	0.0108655	0.0235023	1.49968	0.584651
1270					294.342	236.164			0.0101494	0.0705118	1.37599	0.00031537	0.00172217	0.143939	-2.79647
1271					390.461	428.148			0.00947772	0.0105054	0.299755	0.705702	0.749683	0.90218	-0.148514
1272					430.531	332.161			0.0127669	0.00416477	1.17023	0.000802729	0.00331842	3.06545	1.6161
1273					454.779	408.208			0.121102	0.0158555	1.35938	0.00200643	0.00655171	7.63786	2.93317
1274					300.704	301.15			0.0935579	0.128226	0.799313	0.0304494	0.052686	0.72963	-0.454762
1275					540.885	385.255			0.00625425	3.7252e-05	1.48378	0.000142439	0.00099691	167.891	7.39138
1276					252.518	374.252			0.418677	0.0115979	1.44859	0.00107081	0.00408384	36.0993	5.1739
1277					414.512	335.155			0.0312703	0.0293051	0.0274503	0.709167	0.752638	1.06706	0.0936427
1278					374.704	224.128			0.0910922	0.504654	1.32538	0.000732671	0.00312071	0.180504	-2.4699
1279					391.317	203.081			0.0481106	0.0960393	0.654559	0.037867	0.0629575	0.500947	-0.99727
1280					54.4218	134.081			0.794068	0.650774	0.233743	0.490226	0.546704	1.22019	0.287107
1281					232.901	284.131			0.0392129	0.0124361	1.17537	3.13404e-05	0.000379737	3.15315	1.65679
1282					265.94	523.29			0.0823173	0.0946295	0.595538	0.658373	0.707351	0.869891	-0.201094
1283					27.6433	479.282			1.51338	0.00857332	1.48684	3.13153e-06	9.07436e-05	176.522	7.46371
1284					234.653	450.32			0.168607	0.000329409	1.41366	0.00621036	0.0150715	511.848	8.99957
1285					117.897	216.123			0.113988	0.0436007	1.22579	0.00141561	0.00503224	2.61435	1.38645
1286					434.494	390.234			0.0054328	0.0043424	0.509474	0.417043	0.476871	1.2511	0.323202
1287					37.3899	317.152			0.115098	0.112654	0.0870876	0.960334	0.968745	1.0217	0.0309698
1288					319.955	605.339			0.0100999	3.7252e-05	1.49443	7.94321e-05	0.000684121	271.125	8.08281
1289					405.966	314.17			0.00621472	0.115258	1.42361	0.000209858	0.00129921	0.0539202	-4.21303
1290					256.285	285.123			0.0529651	0.0452692	0.451155	0.345986	0.405479	1.17	0.226514
1291					438.81	303.177			0.0667713	0.0245981	0.257387	0.0680912	0.102422	2.71449	1.44068
1292					526.786	444.206			0.115586	0.000351685	1.43503	4.72766e-06	0.000118352	328.663	8.36046
1293					320.834	160.108			0.275431	0.276014	0.116849	0.991659	0.993651	0.997888	-0.0030508
1294					382.908	203.113			0.448861	0.151086	0.959358	0.0148224	0.0299144	2.97091	1.5709
1295					235.173	304.19			0.0084967	0.00516396	0.853737	0.0444003	0.0714013	1.64539	0.718425
1296					411.952	402.222			0.0563167	0.00867825	0.885166	0.0799265	0.116745	6.48942	2.69809
1297					264.011	300.18			0.0595284	0.0135048	1.27249	0.000710769	0.0030462	4.40793	2.1401
1298					57.2212	453.335			0.0772842	0.0531253	0.293498	0.432171	0.491354	1.45475	0.540773
1299					441.008	345.165			0.0174232	0.0547593	0.951494	0.0116292	0.0248019	0.318178	-1.65209
1300					396.428	233.149			0.168409	0.0337577	1.26995	0.00217739	0.00697807	4.98876	2.31868
1301					416.954	306.144			0.0128745	0.0963178	1.38341	0.000513853	0.00239914	0.133667	-2.90329
1302					291.46	173.14			1.46834	0.0485501	1.46431	3.25506e-05	0.000387322	30.2439	4.91857
1303					497.769	398.201			0.0792249	0.00348975	1.18535	0.0401044	0.0658529	22.7021	4.50476
1304					301.758	276.17			0.00268802	0.173676	1.30596	0.000405082	0.00203174	0.0154772	-6.01372
1305					311.165	229.154			2.79905	0.183128	0.765516	0.191065	0.244253	15.2847	3.93402
1306					457.815	347.18			0.0254279	0.0096524	1.07244	0.000267754	0.00153985	2.63436	1.39745
1307					63.801	207.112			0.501879	0.399516	0.210547	0.531481	0.586594	1.25622	0.329088
1308					384.887	214.143			0.110324	0.124461	0.197305	0.702872	0.747118	0.886417	-0.173942
1309					72.992	535.269			0.00910115	0.017757	0.939211	0.0462856	0.0738909	0.512539	-0.964266
1310					351.993	272.112			0.93267	0.0617338	1.46524	9.07069e-06	0.000170725	15.1079	3.91723
1311					372.661	409.196			0.0105723	0.00551683	1.02261	0.00161006	0.00549931	1.91638	0.938381
1312					405.812	445.275			0.00843511	0.000472554	0.880919	0.0398821	0.0656036	17.85	4.15786
1313					216.583	468.307			0.423794	0.14321	1.07607	0.0133422	0.0275967	2.95925	1.56523
1314					295.325	239.15			0.0252465	0.102107	1.38795	2.51954e-07	1.84009e-05	0.247254	-2.01593
1315					247.344	309.18			0.0603683	0.0266476	1.1175	0.00963071	0.0213372	2.26543	1.17978
1316					342.933	506.252			0.26493	0.000115282	1.42625	0.0905291	0.129908	2298.1	11.1662
1317					225.364	539.322			0.29976	0.052727	1.10251	0.0155277	0.0309966	5.68513	2.50719
1318					402.932	172.097			0.126593	0.0510414	1.09107	0.0178463	0.0344759	2.4802	1.31046
1319					125.907	461.27			0.0530265	0.00713897	1.12435	0.0730683	0.108635	7.42774	2.89292
1320					390.657	386.216			0.279927	0.00107674	1.39738	0.000342311	0.00181152	259.977	8.02224
1321					406.73	405.161			0.0217791	0.00495746	1.14943	0.0193349	0.0366657	4.39321	2.13528
1322					282.825	291.195			0.0308699	0.034043	0.263437	0.651519	0.70091	0.906789	-0.141161
1323					96.9264	369.242			0.0691702	0.00785816	1.39623	0.000603192	0.00269404	8.80233	3.13789
1324					121.036	207.076			0.0621452	0.0513655	0.678903	0.0616444	0.0942555	1.20986	0.274843
1325					402.274	341.156			0.0588637	0.0124902	1.25669	0.00388651	0.0106388	4.7128	2.23659
1326					146.265	184.064			3.32164	0.370189	0.577987	0.149868	0.198887	8.97281	3.16556
1327					269.358	258.079			0.0277876	0.0203507	0.39605	0.123543	0.1692	1.36544	0.449366
1328					449.724	156.065			0.243584	0.110356	0.699483	0.205173	0.259989	2.20725	1.14225
1329					279.28	297.155			0.0045641	0.0744101	1.08909	0.0062669	0.0151945	0.0613371	-4.0271
1330					280.809	555.308			0.0170571	3.7252e-05	1.4749	0.0338264	0.0574085	457.885	8.83884
1331					320.652	434.255			0.0100593	3.7252e-05	1.47151	0.0271985	0.048048	270.033	8.07699
1332					443.5	406.218			0.0366933	0.00598147	1.0305	0.000735364	0.00312922	6.13449	2.61694
1333					101.579	437.34			0.021712	0.00537693	0.950951	0.103313	0.145533	4.03799	2.01364
1334					344.774	490.336			0.026466	3.7252e-05	1.48393	0.00720418	0.0169767	710.46	9.47261
1335					419.403	584.302			0.0162206	3.7252e-05	1.41397	0.0196861	0.0371826	435.428	8.76629
1336					186.146	359.268			0.0504924	0.169976	1.16125	4.53312e-05	0.000466985	0.297056	-1.75119
1337					248.058	328.211			0.210004	0.0298687	1.26544	0.00301987	0.008871	7.03092	2.81371
1338					367.396	252.122			0.0282615	0.126987	1.22123	0.00188997	0.00623718	0.222554	-2.16777
1339					256.952	426.299			0.0308278	0.000308667	1.33429	0.0849481	0.123138	99.874	6.64204
1340					506.225	444.206			0.0664528	0.000159264	1.4622	3.75955e-05	0.000415363	417.249	8.70477
1341					421.791	286.175			0.00573132	0.0921953	1.1661	0.00130396	0.00474037	0.0621649	-4.00775
1342					401.933	388.255			0.0290719	0.0230811	0.385811	0.560205	0.613623	1.25956	0.332915
1343					341.962	579.285			0.0263094	0.00096666	1.29841	0.000296721	0.00165756	27.2168	4.76643
1344					36.4667	473.361			0.101416	0.0786867	0.545339	0.197645	0.251657	1.28886	0.366101
1345					523.579	519.302			0.0740012	3.7252e-05	1.34327	0.0170359	0.033326	1986.51	10.956
1346					159.482	339.267			3.92089	0.493251	1.40471	0.000353405	0.00185218	7.94908	2.99079
1347					35.3914	314.305			0.82595	0.753303	0.140106	0.785597	0.820966	1.09644	0.132824
1348					396.801	468.211			0.0135087	6.86824e-05	1.4499	0.00933816	0.0208202	196.684	7.61973
1349					331.435	189.123			1.70139	0.0537092	1.39698	0.000660062	0.00286996	31.6779	4.98541
1350					444.553	482.27			0.0176462	0.000106449	1.45259	0.000100522	0.000798639	165.772	7.37306
1351					291.627	203.15			0.0218956	0.00721117	1.36321	5.45198e-06	0.000127191	3.03635	1.60234
1352					225.439	173.092			0.0530153	0.0675506	0.749042	0.0373862	0.0623774	0.784823	-0.34956
1353					545.588	373.244			0.0284942	0.00412643	1.07341	5.33675e-05	0.000523967	6.90528	2.7877
1354					379.272	303.118			0.101842	0.0260493	1.1624	0.000175374	0.00113664	3.90959	1.96702
1355					422.579	407.202			0.00486426	0.00582402	0.464815	0.54504	0.599116	0.835207	-0.259795
1356					412.78	276.166			0.123787	0.0490592	0.581149	0.102461	0.144492	2.52321	1.33526
1357					300.25	526.246			0.0405236	3.7252e-05	1.35596	0.224567	0.280607	1087.82	10.0872
1358					288.857	358.185			0.016854	0.000478244	1.30453	0.000344838	0.00181895	35.2414	5.1392
1359					387.344	341.181			0.0386908	0.0219112	0.358798	0.214206	0.269762	1.7658	0.820321
1360					404.837	232.14			0.0465175	0.0204388	1.23305	0.000421305	0.00208935	2.27594	1.18646
1361					331.356	355.164			0.00103411	0.0899402	1.39549	7.81946e-05	0.000676056	0.0114978	-6.4425
1362					286.45	428.279			0.0466002	0.000162122	1.42539	0.00302845	0.0088884	287.438	8.16711
1363					390.264	385.219			0.032147	0.000708486	1.35602	4.45807e-05	0.000461901	45.3742	5.5038
1364					325.423	565.155			0.242284	0.0010652	1.42374	0.000337171	0.00179965	227.454	7.82943
1365					469.195	318.201			0.00224647	0.00434601	1.00375	0.245652	0.302287	0.516904	-0.952032
1366					268.763	187.155			0.475602	0.0185508	1.20034	0.00949848	0.0211148	25.6378	4.6802
1367					259.103	444.276			0.0807838	0.00530802	1.22144	5.08328e-05	0.000506805	15.2192	3.92782
1368					261.404	214.118			0.0693261	0.218636	1.26222	8.57588e-05	0.000721998	0.317085	-1.65706
1369					95.586	472.326			0.0263939	0.00317724	1.04713	0.000964914	0.0037917	8.30718	3.05436
1370					193	301.138			1.36866	0.0510026	1.39178	0.00142659	0.00506123	26.8351	4.74605
1371					520.179	408.179			0.0206817	0.0144124	0.917752	0.0139032	0.0285013	1.43499	0.521039
1372					383.279	365.181			0.105363	0.0134313	0.740115	0.000847058	0.00345501	7.84457	2.97169
1373					73.07	516.301			0.147711	0.000130574	1.42212	0.037941	0.0630572	1131.24	10.1437
1374					328.919	154.097			0.0261557	0.252146	1.45362	1.26945e-07	1.17562e-05	0.103733	-3.26906
1375					214.833	339.288			0.055441	0.0342974	0.621042	0.0113462	0.0243207	1.61648	0.692854
1376					496.031	454.202			0.0229504	0.0157971	0.719605	0.407313	0.467351	1.45282	0.538859
1377					512.611	428.212			0.238294	0.00113005	1.34342	0.0797932	0.11662	210.87	7.72021
1378					186.009	208.074			0.589218	0.652254	0.00710134	0.763532	0.801076	0.903356	-0.146633
1379					256.213	547.305			0.715934	3.7252e-05	1.49034	0.00182567	0.00608319	19218.7	14.2302
1380					462.007	416.214			0.0729687	0.00680409	1.23246	0.000638218	0.00279564	10.7242	3.4228
1381					148.395	117.066			0.069111	0.0390134	1.21815	3.07025e-05	0.000376263	1.77147	0.824945
1382					419.404	482.27			0.00879944	3.7252e-05	1.47436	0.000250814	0.00146493	236.214	7.88395
1383					229.807	426.284			0.266008	0.0199236	1.35189	0.00122249	0.00452665	13.3514	3.73892
1384					66.027	159.076			0.113773	0.0826406	0.581025	0.0736816	0.109366	1.37672	0.461232
1385					266.871	345.212			0.026284	0.00857267	0.938823	0.0064958	0.0156313	3.06602	1.61637
1386					246.817	407.199			0.00790525	0.0781747	1.1553	3.64708e-05	0.000411094	0.101123	-3.30582
1387					427.603	602.339			0.0031039	6.41171e-05	1.42847	0.00206512	0.00669712	48.4099	5.59723
1388					235.811	269.124			0.0518851	0.0218603	1.27411	2.56347e-08	4.42839e-06	2.37349	1.24701
1389					404.49	276.118			0.322474	0.0986717	1.36833	3.92736e-05	0.00042919	3.26815	1.70848
1390					321.779	594.251			0.17034	0.00192492	1.3767	7.15879e-05	0.000634195	88.4923	6.46748
1391					388.795	284.117			0.0217584	0.00406172	0.94638	0.00404053	0.0109523	5.35694	2.42141
1392					71.8728	484.28			0.478688	0.13214	0.987462	0.00970331	0.0214692	3.62259	1.85702
1393					393.673	373.207			0.0233944	0.000466564	1.37135	2.11972e-05	0.000296617	50.1418	5.64794
1394					480.587	303.154			0.215178	0.0788852	1.16513	0.00113604	0.00428063	2.72774	1.44771
1395					61.1264	196.144			0.0547758	0.165665	0.85435	0.0230703	0.0421307	0.330641	-1.59666
1396					54.9047	301.07			0.144692	0.10133	0.0120027	0.344001	0.403678	1.42794	0.513932
1397					60.1232	509.312			0.0283247	0.00183644	1.17334	0.00132577	0.00479986	15.4237	3.94708
1398					66.9003	298.274			0.513294	0.190821	0.983618	0.0772628	0.113574	2.68992	1.42756
1399					307.37	210.112			0.0987919	0.101716	0.0927764	0.78895	0.823894	0.971253	-0.0420817
1400					399.643	342.138			0.458657	0.0135845	1.42694	0.000122126	0.000900229	33.7632	5.07738
1401					229.815	432.309			0.673442	0.00058532	1.43097	0.000349852	0.00183785	1150.55	10.1681
1402					28.5526	493.261			0.320656	0.00432694	1.48608	2.58597e-06	8.26683e-05	74.1069	6.21154
1403					97.2899	474.341			0.027349	0.00273437	1.16589	0.000377898	0.00194091	10.0019	3.32221
1404					217.543	334.203			0.0751852	0.00784657	1.03	0.0157516	0.0313271	9.58192	3.26031
1405					73.6432	653.512			0.00286791	0.000195854	1.10377	0.00703484	0.0166431	14.6431	3.87215
1406					283.452	480.294			0.00791412	3.7252e-05	1.32441	0.00268998	0.00812783	212.448	7.73097
1407					69.1102	296.134			0.106091	0.0234982	1.09644	0.00922094	0.0206282	4.51484	2.17467
1408					279.957	414.319			0.00735859	0.00580034	0.408882	0.329844	0.389544	1.26865	0.343292
1409					61.5221	301.117			0.138964	0.26222	1.07773	0.00130079	0.00473269	0.529955	-0.916059
1410					26.8659	491.281			0.0226883	0.000874787	1.45197	8.12557e-06	0.000160954	25.9358	4.69687
1411					403.962	489.303			0.00815448	0.00024403	0.819235	0.0677302	0.101981	33.4159	5.06246
1412					410.488	461.187			0.0122893	0.00251872	1.23979	2.29492e-05	0.000312214	4.87916	2.28663
1413					252.581	335.236			0.0271565	0.0137152	0.311018	0.298448	0.357843	1.98002	0.985516
1414					216.596	302.206			0.032726	0.0374356	0.0335186	0.646533	0.696129	0.874195	-0.193973
1415					269.344	241.118			0.0393722	0.0204791	0.624773	0.0529721	0.0827174	1.92255	0.943024
1416					413.528	201.087			0.0880402	0.262162	1.3013	6.03139e-07	3.26386e-05	0.335823	-1.57423
1417					93.3685	427.284			0.136918	0.00763023	1.44886	0.000152669	0.00103739	17.9442	4.16545
1418					455.043	492.192			0.0222424	0.00164506	1.22826	0.0178657	0.034504	13.5207	3.7571
1419					488.48	451.228			0.00523667	9.9426e-05	1.44415	4.39714e-05	0.000460905	52.6691	5.71888
1420					324.387	223.144			0.032386	1.28962	1.48178	9.90573e-05	0.000795203	0.0251128	-5.31544
1421					103.16	154.053			0.345853	0.140302	0.485849	0.0921689	0.131952	2.46505	1.30162
1422					258.747	142.05			0.0711557	0.00261145	1.22879	1.3286e-06	5.46499e-05	27.2476	4.76806
1423					239.467	260.185			0.0491095	3.7252e-05	1.49646	0.00028244	0.00159771	1318.31	10.3645
1424					374.188	331.233			0.102119	0.0430281	0.524216	0.188228	0.241412	2.37331	1.2469
1425					333.254	270.115			0.00838493	0.244696	1.48457	3.54606e-05	0.000403645	0.0342668	-4.86704
1426					312.012	190.097			0.0124342	0.0230388	0.936723	0.00788651	0.0182354	0.539707	-0.889751
1427					319.23	525.307			0.017123	0.663186	1.07324	0.0245508	0.0441345	0.0258192	-5.27541
1428					194.659	456.345			0.0113722	0.000566772	1.25356	0.000892418	0.00358593	20.0648	4.32659
1429					409.038	440.204			0.0206753	0.000741924	1.30068	0.00038991	0.00198896	27.8671	4.80049
1430					204.078	412.305			0.870267	0.00211316	1.41826	0.000341188	0.00181033	411.832	8.68591
1431					53.6753	274.273			0.135721	0.107367	0.649722	0.100353	0.141852	1.26409	0.338095
1432					210.429	386.289			1.16196	0.00241864	1.47921	0.00123919	0.00456778	480.418	8.90815
1433					281.825	387.19			0.0115963	0.00605356	1.08985	0.000714113	0.00305907	1.91561	0.937804
1434					69.5938	174.112			0.328157	0.384988	0.402239	0.567545	0.620645	0.852383	-0.230426
1435					25.1591	517.298			0.00142036	0.00131244	0.349421	0.812964	0.844749	1.08223	0.114005
1436					355.516	185.103			0.0680887	0.0860967	0.102561	0.493058	0.549044	0.790839	-0.338543
1437					377.908	520.186			0.0245706	0.0266226	0.0201962	0.791152	0.825806	0.922922	-0.11572
1438					457.772	266.159			2.47705	0.133394	0.387388	0.0400772	0.0658521	18.5694	4.21486
1439					19.7343	250.118			0.0133117	0.0171258	0.919085	0.0061343	0.0149213	0.777286	-0.363482
1440					4.83775	250.118			0.0140469	0.010337	1.23899	0.000193057	0.00121944	1.3589	0.442436
1441					55.7577	560.326			0.110037	3.7252e-05	1.45508	0.0395462	0.0651357	2953.86	11.5284
1442					340.383	367.207			0.0282539	0.00419569	1.36416	4.68834e-06	0.000118302	6.73403	2.75147
1443					279.173	159.149			2.69445	0.0721642	1.19799	0.102783	0.144899	37.3377	5.22256
1444					221.921	489.306			0.0175991	0.0834348	1.32369	0.000268106	0.0015399	0.210933	-2.24515
1445					295.109	133.032			0.739159	0.196715	1.26432	0.00379909	0.0104557	3.75751	1.90978
1446					95.352	692.403			0.234229	9.33164e-05	1.44569	0.0377636	0.0628322	2510.05	11.2935
1447					352.798	365.138			0.0450299	0.0582376	0.445793	0.414341	0.474324	0.77321	-0.371067
1448					269.307	604.321			0.08983	0.000185091	1.37549	0.0438187	0.0706051	485.33	8.92282
1449					29.9361	628.193			0.0504843	0.0520107	0.142053	0.689441	0.735366	0.970653	-0.0429722
1450					288.102	476.277			0.0186366	3.7252e-05	1.48552	0.00267444	0.00809101	500.284	8.9666
1451					101.901	530.313			0.0308362	0.00272574	1.11027	0.0653133	0.0988892	11.3129	3.4999
1452					434.67	350.155			0.117649	0.00693987	1.40615	1.29995e-06	5.38132e-05	16.9527	4.08344
1453					404.711	522.341			0.000374847	0.00329179	1.2043	0.000397856	0.00200896	0.113873	-3.1345
1454					186.482	394.294			0.0514671	0.0189323	1.17546	0.0204854	0.0384266	2.71848	1.4428
1455					66.1116	460.326			0.0909356	0.00332808	1.43462	0.000360553	0.00187446	27.3237	4.77208
1456					30.4342	407.366			0.396774	0.225403	0.943816	0.0476251	0.0757734	1.76029	0.81581
1457					392.659	224.091			0.0637981	0.1292	1.0472	0.00231599	0.00729636	0.493792	-1.01803
1458					189.52	478.261			0.0110567	0.018639	0.805829	0.3542	0.414025	0.593202	-0.753405
1459					426.967	401.166			0.00806666	0.00632139	0.593681	0.0822056	0.119695	1.27609	0.35173
1460					257.179	472.279			0.192858	0.00536895	1.25867	0.000236577	0.00140461	35.921	5.16676
1461					255.354	471.281			0.0208084	0.000131645	1.38525	0.0136364	0.0280246	158.065	7.30437
1462					227.103	437.17			0.027279	0.0271073	0.423587	0.987303	0.990639	1.00633	0.00910742
1463					420.106	502.176			0.00235313	0.0033699	0.0558414	0.47766	0.535215	0.698279	-0.518124
1464					264.887	87.0556			0.043009	0.0592693	1.13882	9.97848e-05	0.000797451	0.725654	-0.462646
1465					145.013	230.247			0.0442677	0.0377644	0.188495	0.562101	0.61525	1.17221	0.229227
1466					281.192	145.105			0.0867125	0.0820729	0.196937	0.885872	0.905426	1.05653	0.0793335
1467					408.051	333.212			0.0267001	0.0256681	0.144172	0.917963	0.932918	1.04021	0.0568679
1468					235.539	562.321			0.00429384	3.7252e-05	0.937371	0.0696317	0.104269	115.265	6.84881
1469					330.322	418.156			0.437035	0.00289177	1.36405	0.00348667	0.00978468	151.131	7.23965
1470					334.096	478.239			0.0661164	0.000269387	1.43362	0.000109368	0.000848316	245.433	7.93919
1471					392.09	188.128			0.0069607	1.31764	1.42892	0.000187942	0.00119229	0.00528271	-7.56451
1472					207.823	438.296			0.502545	0.437086	0.213152	0.718558	0.76109	1.14976	0.201337
1473					453.857	317.17			0.01472	0.00706506	0.608502	0.0290713	0.0507379	2.0835	1.05901
1474					274.844	334.196			0.012461	0.00489538	0.625313	0.0461495	0.0736997	2.54546	1.34792
1475					103.305	512.201			0.0531026	0.000877375	1.33898	1.50631e-05	0.000235736	60.5244	5.91945
1476					97.9899	573.45			0.0118995	0.00133176	0.994895	0.083584	0.121514	8.93518	3.1595
1477					410.586	486.18			0.0321813	0.000235467	1.41595	6.88863e-05	0.000620668	136.67	7.09456
1478					236.754	488.267			0.115324	0.000761651	1.39487	8.93844e-05	0.000740182	151.413	7.24235
1479					322.642	441.186			0.00518691	8.34081e-05	1.28792	0.015154	0.0304578	62.1871	5.95854
1480					234.818	273.144			0.0285163	0.0154444	0.932224	0.00556312	0.0139047	1.84638	0.884701
1481					31.2714	149.132			0.28601	0.129346	1.26291	1.61633e-06	6.13177e-05	2.21121	1.14483
1482					47.6298	385.309			0.0138631	0.00289532	1.01316	0.000605439	0.00270043	4.78812	2.25946
1483					50.7069	551.321			0.0688166	0.0164146	1.00151	0.0513985	0.0807897	4.19241	2.06778
1484					68.8349	342.133			0.270634	0.0228541	1.19781	0.065597	0.0991935	11.8418	3.56582
1486					300.314	469.276			0.0118237	7.43202e-05	1.46075	0.00418084	0.0112572	159.091	7.31371
1487					250.863	474.341			0.0100819	3.7252e-05	1.49018	0.00158815	0.00544308	270.64	8.08023
1488					205.131	143.073			0.282193	0.0612017	1.05772	0.00284393	0.00848604	4.61087	2.20504
1489					163.355	109.101			0.590617	0.0764352	1.42786	0.000125171	0.00091448	7.72703	2.94991
1490					180.194	403.247			0.375883	0.0277629	1.40411	0.000671233	0.00290835	13.539	3.75905
1491					68.1232	388.253			0.0605093	0.0942831	0.667147	0.11929	0.164252	0.641783	-0.639843
1492					72.2942	347.162			0.0323151	0.0904823	0.930527	0.038502	0.0637889	0.357143	-1.48543
1493					51.3641	228.123			0.0269741	0.0680625	1.31639	3.41582e-05	0.000395175	0.396314	-1.33528
1494					57.7751	313.273			0.0256268	0.356061	1.09727	0.00264669	0.00803489	0.071973	-3.7964
1495					131.286	297.22			0.122526	0.0673239	0.0106865	0.0530031	0.082747	1.81995	0.863898
1496					375.226	432.149			0.00590039	7.79889e-05	1.42927	0.00405407	0.0109791	75.6569	6.2414
1497					121.947	344.315			0.269531	0.0200239	1.34594	0.079057	0.115814	13.4604	3.75065
1498					47.5242	271.205			0.184482	0.0374787	1.32957	0.000225623	0.00136299	4.92232	2.29934
1499					385.483	420.197			0.00615671	0.00016284	1.23318	0.00569603	0.0141269	37.8085	5.24064
1500					180.773	421.257			0.240474	0.010643	1.45148	0.000271115	0.00154827	22.5946	4.49791
1501					76.8893	543.3			0.0233503	3.7252e-05	1.16633	0.05308	0.0828384	626.82	9.29191
1502					284.502	227.139			0.549404	0.0787866	1.25989	0.00804313	0.018507	6.97332	2.80185
1503					168.608	449.265			0.0685986	0.0946837	0.724949	0.0324424	0.0554682	0.724503	-0.464936
1504					395.346	288.191			0.283548	0.0122657	1.16323	0.0899664	0.129307	23.1171	4.53089
1505					437.291	428.176			0.00990029	0.000571012	1.29474	0.00212666	0.00684969	17.3381	4.11588
1506					461.647	428.175			0.0350537	0.000551232	1.23548	0.0249818	0.0447838	63.5916	5.99076
1507					300.767	556.296			0.0564732	0.000386114	1.44288	0.000586264	0.00264113	146.261	7.1924
1508					328.045	445.174			0.00320841	3.7252e-05	1.20538	0.0238606	0.0432311	86.1272	6.4284
1509					358.246	210.112			0.111434	2.22346	1.38619	0.0024501	0.00759725	0.0501174	-4.31855
1510					191.261	422.325			0.202789	0.00491054	1.47545	3.90084e-06	0.000104601	41.2967	5.36795
1511					32.9815	261.22			0.365379	0.320956	0.364268	0.426883	0.486558	1.13841	0.187018
1512					167.74	475.281			0.0532528	0.0915611	0.773914	0.0184222	0.0353376	0.581609	-0.781878
1513					419.28	266.123			10.4626	0.0825317	1.37761	0.0264252	0.0468847	126.77	6.98607
1514					95.324	490.336			0.0503408	0.00469843	1.15939	8.96264e-05	0.000741001	10.7144	3.42148
1515					383.999	246.181			0.159827	0.0545506	1.04876	0.00464488	0.0121399	2.92988	1.55084
1516					297.785	416.3			0.0231521	0.000477641	1.34518	0.000406398	0.00203721	48.4718	5.59907
1517					228.946	229.097			0.145531	0.0119449	1.42261	8.91263e-06	0.000170725	12.1835	3.60685
1518					167.155	511.303			0.0862985	0.167884	1.03027	0.00246141	0.00762179	0.514037	-0.960055
1519					26.6702	325.252			0.0311129	0.000870363	1.39255	6.56582e-07	3.44917e-05	35.747	5.15975
1520					419.494	374.239			0.0329811	0.0186065	0.70998	0.0635445	0.0966346	1.77256	0.825831
1521					202.614	377.279			0.146365	0.672428	1.41327	3.42031e-07	2.19462e-05	0.217667	-2.19981
1522					178.162	543.367			0.00902988	0.00757632	0.157316	0.628888	0.679411	1.19185	0.253209
1523					26.9215	464.29			0.00810466	0.0209223	0.402231	0.434267	0.493425	0.38737	-1.36822
1524					189.123	466.328			0.0945676	0.0343626	0.761138	0.0955584	0.136038	2.75205	1.46051
1525					32.1247	198.185			0.131389	0.0869237	0.932783	0.00789799	0.0182547	1.51154	0.596017
1526					431.654	351.175			0.349316	0.0169852	1.32002	0.00780363	0.018081	20.5659	4.36218
1527					95.2815	608.384			0.181122	0.0257024	1.03013	0.0400868	0.0658529	7.0469	2.81699
1528					35.1303	457.367			0.165436	0.141553	0.389149	0.536397	0.590931	1.16872	0.224931
1529					232.503	533.313			0.0239685	0.00905303	0.836798	0.00114218	0.00429838	2.64757	1.40467
1530					196.315	392.278			0.187615	0.00270032	1.29484	0.00173619	0.00583691	69.4786	6.1185
1531					157.24	320.151			1.99257	0.00949479	1.37158	0.0870337	0.125756	209.859	7.71328
1532					33.9591	387.288			0.0777348	0.0326513	0.848011	0.00435271	0.0115956	2.38076	1.25142
1533					161.441	247.168			1.36588	0.0170403	1.44698	1.09426e-05	0.000189034	80.1559	6.32474
1534					94.328	385.309			0.0765712	0.0182163	1.05361	0.00535649	0.0135237	4.20344	2.07157
1535					95.6527	167.081			0.110716	0.116683	0.104538	0.635181	0.685017	0.948862	-0.0757293
1536					460.522	487.165			0.0101116	0.0025521	0.834686	0.0248219	0.0445317	3.96208	1.98626
1537					187.779	344.254			0.188095	0.085712	0.921067	0.0102858	0.0224703	2.1945	1.13389
1538					409.332	347.18			0.0536543	0.0161243	1.12143	0.000107404	0.00083606	3.32754	1.73445
1539					36.3245	355.262			0.107735	0.0376303	0.764709	0.0003835	0.00196295	2.86298	1.51752
1540					191.342	240.097			0.127038	0.17381	0.627187	0.149662	0.198671	0.730899	-0.452257
1541					391.192	110.06			0.100323	0.0732106	0.221967	0.628964	0.679411	1.37034	0.454532
1542					210.351	416.314			0.0467818	0.00142121	1.28268	0.000339847	0.00180749	32.9169	5.04076
1543					211.316	533.313			0.0848841	0.02973	0.437181	0.0393174	0.0648408	2.85516	1.51357
1544					433.095	492.192			0.0243465	0.000663842	1.30868	0.00708005	0.0167457	36.6751	5.19673
1545					380.16	422.192			0.014198	0.000159497	1.41453	0.000481682	0.0022906	89.0175	6.47602
1546					387.836	404.238			0.00655151	0.0053449	0.135027	0.587506	0.639705	1.22575	0.293664
1547					285.468	913.513			0.0207826	0.00151308	0.777269	0.0999233	0.141312	13.7353	3.77981
1548					159.114	450.266			0.066969	0.00796367	1.03223	1.75826e-05	0.000262899	8.40932	3.07199
1549					284.511	190.107			0.0745529	0.0492822	0.730143	0.0900184	0.129361	1.51277	0.597197
1550					62.3522	338.268			0.0999073	0.0117242	1.46353	1.14974e-05	0.000195609	8.52145	3.0911
1551					213.952	510.392			0.0789375	0.00804187	1.36685	0.0198906	0.0374979	9.81581	3.29511
1552					326.185	392.315			0.0159138	0.00360789	0.952136	4.33903e-05	0.000456411	4.41082	2.14105
1553					265.831	418.259			0.020708	0.0090188	0.762386	0.16383	0.214375	2.29609	1.19918
1554					186.024	227.085			0.867988	0.0415533	1.41354	0.00185124	0.00615459	20.8885	4.38464
1555					303.197	510.252			0.0205151	3.7252e-05	1.46579	0.0181079	0.0348838	550.711	9.10515
1556					373.158	269.113			0.0583833	0.0763851	0.523512	0.152834	0.202225	0.764328	-0.387737
1557					274.759	375.191			0.0349209	0.019586	0.852085	0.0144645	0.0293615	1.78295	0.834267
1558					193.836	491.285			0.0416179	0.0148339	0.76639	0.000426478	0.00210382	2.8056	1.48831
1559					137.775	253.112			0.130256	0.11154	0.0688635	0.740805	0.780971	1.1678	0.223792
1560					244.466	204.113			0.0589519	0.0610989	0.095138	0.83522	0.863977	0.964861	-0.0516072
1561					64.2305	261.22			0.0790287	0.0105615	1.02714	5.2588e-05	0.000519118	7.4827	2.90356
1562					203.149	445.234			0.0182345	0.00014543	1.25043	0.0452281	0.0725119	125.383	6.9702
1563					119.445	205.064			0.337276	0.151208	0.709596	0.0790908	0.115844	2.23054	1.15739
1564					219.2	443.172			0.0861762	0.00052064	1.40337	1.89094e-06	6.68753e-05	165.52	7.37086
1565					321.395	314.206			0.0382701	0.0400248	0.00359003	0.818589	0.849023	0.95616	-0.0646767
1566					275.019	542.271			0.0589117	3.7252e-05	1.48925	0.00817334	0.0187323	1581.44	10.627
1567					46.7197	481.297			0.174099	0.0133466	1.40749	0.000178036	0.00114481	13.0445	3.70537
1568					133.907	178.061			0.127414	0.095614	0.109276	0.537274	0.591749	1.33259	0.414231
1569					96.295	388.256			0.0129441	0.000843109	1.2415	0.000741064	0.00313864	15.3529	3.94044
1570					333.692	381.186			0.0641589	0.00783405	1.36172	0.000556984	0.00254108	8.18975	3.03382
1571					333.862	264.133			0.0332244	0.164516	1.36109	4.65245e-06	0.000117727	0.201953	-2.30791
1572					166.832	462.266			0.180624	0.0057496	0.432486	0.186252	0.239322	31.415	4.97338
1573					463.762	308.196			0.0493426	0.0169285	1.02368	0.00153085	0.00532607	2.91477	1.54338
1574					177.497	236.077			0.116042	0.0801983	0.0571776	0.606846	0.658608	1.44693	0.532998
1575					49.7064	330.335			0.0307414	0.0129118	1.2092	0.00168233	0.00568777	2.38089	1.2515
1576					295.299	116.082			0.294682	0.332294	0.0837764	0.393352	0.454058	0.886811	-0.173302
1577					233.599	389.228			0.0263006	0.00686599	1.01572	0.00366423	0.0101908	3.83057	1.93756
1578					443.32	305.145			0.034106	0.0042373	1.02862	0.000127634	0.00092837	8.049	3.00881
1579					175.65	389.267			0.47965	0.013902	1.4547	3.19685e-05	0.000383921	34.5021	5.10861
1580					419.923	337.143			0.0959981	0.175605	1.22132	0.00223462	0.00710569	0.546671	-0.871254
1581					248.271	418.277			0.00353734	0.00820648	1.07121	0.00315095	0.00912769	0.431042	-1.2141
1582					195.959	196.083			0.186042	0.132431	0.623968	0.0584164	0.0898859	1.40482	0.490384
1583					71.1677	365.173			0.0578802	0.432434	1.05165	0.00441977	0.0117221	0.133848	-2.90134
1584					202.583	359.269			0.0333087	0.0955144	1.21847	3.31632e-05	0.000390952	0.348729	-1.51982
1585					430.605	340.186			0.0133195	0.0292439	0.941622	0.0368707	0.0616548	0.455461	-1.1346
1586					32.0301	247.241			0.056089	0.221566	1.20832	0.00288944	0.00858175	0.253148	-1.98195
1587					257.435	414.299			1.75907	0.00309373	1.4419	0.00452601	0.0119299	568.591	9.15125
1588					230.866	352.16			0.0646407	0.00296199	1.43529	0.00023863	0.001414	21.8234	4.4478
1589					237.691	491.285			0.0354282	3.7252e-05	1.46812	0.00348133	0.00977677	951.044	9.89337
1590					336.797	518.285			0.0103245	0.00153421	1.04248	0.00187108	0.00620904	6.72955	2.75051
1591					289.916	172.097			0.0840264	0.0509625	0.772026	0.0415987	0.0676714	1.64879	0.721407
1592					428.824	171.149			0.173206	0.191905	0.0499795	0.70867	0.752391	0.90256	-0.147905
1593					238.085	270.169			0.018293	0.0199083	0.246076	0.625818	0.676582	0.918863	-0.122078
1594					385.086	379.206			0.0232177	0.00847585	0.954518	0.0142778	0.0290504	2.73928	1.4538
1595					140.661	415.185			0.246789	0.000828983	1.36369	0.018339	0.0352308	297.701	8.21772
1596					62.3933	469.291			0.0812411	0.343126	1.12834	0.0187885	0.035811	0.236768	-2.07846
1597					255.216	593.272			0.00887258	0.00146652	0.442237	0.00920945	0.02061	6.05009	2.59696
1598					319.034	395.202			0.0702783	0.0001673	1.43911	0.0182013	0.0350112	420.074	8.7145
1599					308.39	391.206			0.030947	0.00157763	1.37629	0.00260674	0.00795807	19.6162	4.29397
1600					44.617	183.092			0.123776	0.340319	1.42618	3.98931e-09	1.40436e-06	0.363706	-1.45916
1601					143.048	214.107			0.239907	0.150024	0.499533	0.252751	0.309749	1.59913	0.677283
1602					139.912	262.128			9.75767	0.113211	1.40792	0.00975436	0.0215662	86.1905	6.42946
1603					242.248	399.32			0.0537932	0.097238	1.15407	0.00202065	0.00658618	0.553212	-0.854096
1604					195.623	370.294			1.40697	0.0186052	1.48875	4.01048e-06	0.000105649	75.6223	6.24074
1605					236.346	520.28			0.0185098	0.12279	1.35766	9.33695e-06	0.000172744	0.150744	-2.72983
1606					124.425	479.282			0.0639243	0.000400484	1.38496	0.00571362	0.0141587	159.618	7.31848
1607					340.399	318.18			0.0303337	0.0213629	0.721934	0.0553474	0.0858697	1.41993	0.505818
1608					358.981	325.132			0.0181771	0.00440656	0.953557	0.000289466	0.00162542	4.125	2.04439
1609					191.172	420.31			0.0423465	0.0199813	1.05455	0.00505266	0.0129606	2.11931	1.08359
1610					428.296	225.123			0.0515528	0.0670476	0.313768	0.322855	0.382916	0.768898	-0.379135
1611					260.431	395.29			0.0309792	0.0432286	0.609929	0.124032	0.16974	0.716638	-0.480684
1612					255.273	210.075			0.179756	0.0797478	1.01376	0.0244079	0.0439242	2.25406	1.17252
1613					389.522	252.143			0.218473	0.0805837	0.961518	0.00118065	0.0044117	2.71114	1.4389
1614					411.786	341.144			0.112048	0.00901364	1.0827	0.00014724	0.00101978	12.4309	3.63586
1615					81.277	182.129			0.31942	0.977006	0.792605	0.00885085	0.0199416	0.326938	-1.61291
1616					361.757	403.169			0.0802742	0.016459	0.503329	0.0459569	0.0734705	4.87723	2.28606
1617					266.779	265.191			0.030565	0.0570024	0.946778	0.180981	0.233652	0.536206	-0.899142
1618					95.2335	883.408			0.0183349	0.00415763	0.842755	0.027893	0.0490627	4.40995	2.14076
1619					236.909	245.153			0.158123	0.00799501	1.10097	0.0941958	0.134402	19.7777	4.3058
1620					36.1966	487.341			0.11525	0.045291	1.14267	0.00422568	0.0113345	2.54466	1.34747
1621					199.969	302.214			0.182158	0.0116988	1.38783	0.000715309	0.00306128	15.5706	3.96076
1622					188.668	446.326			0.0242015	0.000335142	1.38122	2.40631e-05	0.00032271	72.2126	6.17418
1623					190.385	367.167			0.0931975	0.0845255	0.000897137	0.817885	0.848391	1.1026	0.140905
1624					417.661	301.15			0.0624317	0.0236994	0.753181	0.000205701	0.00127894	2.63431	1.39743
1625					426.863	152.092			0.0395132	0.0320713	0.47133	0.266778	0.324197	1.23204	0.301053
1626					46.2461	516.334			0.0518652	0.00425604	1.14782	0.000224351	0.00135805	12.1863	3.60718
1627					195.179	372.31			1.093	0.00641109	1.47992	6.69459e-06	0.000143201	170.486	7.41351
1628					409.104	350.155			0.114936	0.0207847	1.40639	5.60989e-05	0.000540704	5.52984	2.46724
1629					273.081	244.096			0.017468	0.0357641	1.01264	0.00758589	0.0176906	0.488422	-1.0338
1630					306.694	700.421			0.0091887	3.7252e-05	1.49363	0.00021954	0.00133613	246.664	7.9464
1631					354.62	342.19			0.199522	0.00495262	1.25933	0.0245165	0.0440993	40.2861	5.33221
1632					463.077	250.128			0.0546051	0.013624	1.04881	0.0187286	0.0357423	4.00799	2.00288
1633					327.071	482.234			0.0725393	0.00017224	1.44911	5.67935e-05	0.00054506	421.153	8.7182
1634					231.083	430.294			0.900189	7.47024e-05	1.48278	0.00100959	0.00392602	12050.3	13.5568
1635					32.139	401.34			1.05716	0.143298	1.47242	1.93784e-07	1.54152e-05	7.37739	2.88311
1636					172.051	250.104			1.00216	0.510419	0.542424	0.135639	0.183253	1.96341	0.973359
1637					72.1286	485.284			0.161756	0.0593938	0.997516	0.00792583	0.0183075	2.72345	1.44544
1638					246.664	565.299			0.0211213	3.7252e-05	0.840576	0.329875	0.389544	566.986	9.14717
1639					81.3611	161.092			0.262855	0.187942	0.784939	0.0366727	0.0614038	1.39859	0.483976
1640					351.993	138.102			0.0979401	0.499557	1.35292	0.000623574	0.00275667	0.196054	-2.35068
1641					399.303	317.217			0.0823037	0.038019	0.256576	0.168577	0.219754	2.1648	1.11423
1642					34.3229	322.273			0.69459	0.132924	1.17907	0.0135093	0.0278527	5.22548	2.38556
1643					192.181	338.122			0.051408	0.00302225	1.28372	0.000111842	0.000855103	17.0099	4.0883
1644					369.876	365.127			0.0332759	0.00365814	1.10575	0.000133195	0.000951107	9.09642	3.1853
1645					186.9	448.34			0.0783911	0.00553533	1.20847	3.07054e-06	8.95541e-05	14.162	3.82395
1646					199.555	508.376			0.0915764	0.0124386	1.2906	0.0215736	0.0399991	7.36228	2.88015
1647					427.951	408.234			0.0714836	0.0105866	1.36978	0.00172484	0.00581616	6.75227	2.75537
1648					41.6202	190.086			0.152055	0.182052	0.156901	0.567583	0.620645	0.835232	-0.259751
1649					59.38	110.071			0.266292	0.164086	0.877532	0.0177559	0.0343604	1.62288	0.698559
1650					59.0583	428.298			0.286631	0.0141261	1.31322	0.00291149	0.00862722	20.2908	4.34276
1651					233.94	342.238			0.0488676	0.0268138	0.701691	0.0685043	0.102871	1.82248	0.8659
1652					246.754	254.138			0.08458	0.0393796	1.01992	0.00174525	0.00585859	2.14781	1.10287
1653					392.54	323.196			0.0841552	0.0539873	0.763087	0.0607622	0.0930968	1.5588	0.640432
1654					294.353	295.085			0.0541421	0.0375893	0.752851	0.0248179	0.0445317	1.44036	0.526428
1655					345.471	440.169			0.0766104	0.0006133	1.38135	0.0010889	0.00413921	124.915	6.9648
1656					546.751	265.051			0.121703	0.114353	0.264356	0.672659	0.720031	1.06428	0.0898754
1657					48.1136	521.344			0.0215414	0.00349827	1.2062	0.00507568	0.0129974	6.15774	2.6224
1658					36.3245	521.345			0.0311939	0.0370911	0.0527295	0.63415	0.68419	0.841008	-0.249808
1659					265.608	210.112			0.483432	0.24462	0.959164	0.00548994	0.0137601	1.97625	0.982768
1660					189.812	314.268			0.123767	0.00755272	1.17599	0.00337531	0.00956481	16.387	4.03448
1661					407.363	287.123			0.0315521	0.0355449	0.136851	0.661071	0.709572	0.887669	-0.171907
1662					206.799	550.387			0.460445	0.02784	1.39454	0.00371559	0.0102825	16.5389	4.04779
1663					56.1906	439.185			0.0903064	0.0209685	1.15085	0.0107959	0.0233742	4.30676	2.1066
1664					329.371	252.122			0.0751969	0.195232	1.31701	8.42422e-05	0.000715192	0.385167	-1.37644
1665					92.7087	525.251			0.13076	8.51279e-05	1.48505	3.54981e-05	0.000403645	1536.04	10.585
1666					400.378	360.149			0.122617	0.10645	0.0751254	0.682046	0.72843	1.15188	0.203987
1667					143.405	572.523			0.0198349	0.0339655	0.68188	0.204653	0.259494	0.583973	-0.776026
1668					186.069	418.305			0.0606242	0.0143803	1.248	0.0225901	0.0414181	4.21578	2.0758
1669					434.499	319.197			0.0416079	0.0982421	0.46231	0.410598	0.470459	0.423524	-1.23948
1670					354.596	431.14			0.000579352	0.0138596	1.00943	0.0267497	0.047395	0.0418016	-4.5803
1671					267.428	634.332			0.00924337	9.37308e-05	0.904643	0.0410783	0.0670676	98.6162	6.62375
1672					99.3511	407.277			0.0611883	0.0239281	1.17456	0.00375037	0.0103501	2.55717	1.35455
1673					427.952	283.128			0.0212442	0.0122754	0.49924	0.139181	0.186997	1.73064	0.791304
1674					410.115	390.223			0.00705916	0.00348151	0.964657	0.0144483	0.0293442	2.02761	1.01978
1675					287.233	443.201			0.0117988	0.000528762	1.20194	0.0023165	0.00729636	22.3139	4.47987
1676					77.3401	454.233			0.111194	0.00165296	1.39083	0.000455702	0.0022044	67.2698	6.07189
1677					412.069	314.064			0.0358663	0.0134532	1.16308	0.00598751	0.0146555	2.666	1.41468
1678					257.834	477.269			0.024102	0.0519108	0.919071	0.00807916	0.0185548	0.464296	-1.10688
1679					152.82	297.242			0.0686464	0.748677	1.31544	5.31016e-05	0.000523039	0.0916904	-3.44709
1680					404.396	269.124			0.049787	0.198272	1.29354	0.00153404	0.00533056	0.251104	-1.99364
1681					265.796	479.164			0.0104158	7.36838e-05	1.4492	0.000453194	0.0021962	141.358	7.14321
1682					199.06	356.279			0.253264	0.000562	1.42108	0.000622207	0.0027547	450.647	8.81585
1683					45.1628	270.075			0.0546192	0.0308936	0.448884	0.226189	0.282124	1.76798	0.8221
1684					349.325	304.007			0.0143132	0.0206416	0.790074	0.0240313	0.043444	0.693416	-0.528207
1685					266.491	633.373			0.00823418	3.7252e-05	1.4649	0.00861341	0.0194946	221.04	7.78817
1686					352.886	205.097			0.0589876	0.144569	0.965189	0.0152685	0.030595	0.408023	-1.29328
1687					171.195	404.29			0.0764148	0.105711	0.718663	0.0680217	0.102352	0.722863	-0.468205
1688					45.2837	158.081			0.0680095	0.0713476	0.1	0.81535	0.846445	0.953214	-0.0691278
1689					31.7238	395.366			0.033697	0.166924	1.11319	1.80789e-07	1.50373e-05	0.201871	-2.3085
1690					361.103	403.189			0.0682127	0.0151641	0.412607	0.0520185	0.0815986	4.4983	2.16938
1691					335.95	261.155			0.0363482	0.0231155	0.682246	0.0177504	0.0343604	1.57246	0.653026
1692					507.038	598.245			0.0134495	6.29779e-05	1.45559	0.00451516	0.0119083	213.558	7.73849
1693					221.248	349.237			0.0291888	0.0644	1.04617	0.00242784	0.00756743	0.453243	-1.14164
1694					35.626	293.21			0.133394	0.150968	0.366338	0.2637	0.320934	0.883591	-0.178549
1695					64.996	495.175			0.00722508	0.00120364	1.1398	0.000859751	0.00349305	6.00271	2.58561
1696					233.404	198.087			0.0277709	0.022323	0.436431	0.335145	0.394524	1.24405	0.315044
1697					140.567	445.187			0.414868	0.00447462	1.35339	0.000590044	0.00264886	92.7158	6.53474
1698					224.553	503.286			0.026709	0.0067278	1.06937	0.0190374	0.0362163	3.96994	1.98912
1699					252.702	204.122			0.0555149	0.184501	0.889266	0.0696326	0.104269	0.300893	-1.73268
1700					51.3793	199.144			0.772905	0.408734	0.24609	0.138235	0.186005	1.89097	0.919127
1701					156.285	138.055			0.181689	0.298037	0.828893	0.0337805	0.057363	0.609617	-0.714025
1702					351.486	450.16			0.0104257	0.000513955	1.28891	8.81344e-05	0.000735791	20.2853	4.34236
1703					266.306	625.358			4.35464e-05	0.016488	1.45679	0.00871743	0.0196953	0.0026411	-8.56465
1704					409.264	199.071			0.0474226	0.0144149	0.757048	0.00247216	0.00764456	3.28983	1.71801
1705					563.494	275.207			0.036105	0.0081674	1.21688	0.0017334	0.00582969	4.42063	2.14425
1706					78.4782	417.335			0.0725209	0.0674707	0.11024	0.786777	0.822103	1.07485	0.104136
1707					403.939	229.129			0.24898	0.0830619	0.977868	0.000141276	0.000990696	2.99753	1.58377
1708					48.7961	382.153			0.0418919	0.00527487	1.14749	0.0130024	0.0269981	7.94179	2.98946
1709					302.269	218.121			0.0701811	0.0310264	0.751159	0.0770426	0.113306	2.26198	1.17758
1710					165.755	488.274			0.0257775	0.0494933	0.631839	0.0623886	0.0951668	0.520827	-0.941124
1711					22.5246	491.291			0.00726549	0.00242776	1.32896	0.000643352	0.00280954	2.99268	1.58144
1712					280.195	303.206			0.0197881	0.0134601	0.725686	0.0460541	0.0735998	1.47013	0.555946
1713					127.658	210.075			0.243231	0.384355	0.941067	0.0131881	0.0273348	0.632831	-0.660108
1714					140.729	443.172			0.288691	0.000318319	1.43952	0.000914715	0.00365195	906.923	9.82484
1715					382.182	331.16			0.0710958	0.0324883	0.644528	0.0375625	0.062567	2.18835	1.12984
1716					23.3099	409.31			0.0182968	0.00806387	0.0982405	0.29426	0.353623	2.26899	1.18205
1717					333.8	545.307			0.0143258	3.7252e-05	1.49654	1.60036e-05	0.000246588	384.565	8.58708
1718					234.142	408.241			0.0557405	0.00271797	1.2724	0.00668712	0.0160102	20.5081	4.35812
1719					248.385	527.278			0.0119896	0.000304088	1.29866	0.0461213	0.0736679	39.428	5.30115
1720					104.222	322.069			0.268046	0.00577861	1.44401	5.94041e-07	3.2341e-05	46.386	5.53562
1721					266.386	458.22			0.00623438	7.21969e-05	1.12952	0.0332865	0.0566848	86.3525	6.43217
1722					321.623	305.149			0.00375228	0.0411644	1.41833	0.000102092	0.000803765	0.0911536	-3.45556
1723					436.795	470.222			0.00394482	7.46046e-05	1.15336	0.114115	0.158218	52.8764	5.72455
1724					158.917	433.33			0.0447467	0.0236801	0.617329	0.0770317	0.113306	1.88963	0.918104
1725					300.47	508.235			0.0132001	8.96612e-05	1.03861	0.232078	0.288229	147.222	7.20185
1726					404.762	494.185			0.0127484	0.00131287	1.25932	0.00417718	0.0112548	9.71036	3.27953
1727					256.634	401.21			0.0208373	0.000459251	1.34733	7.1543e-05	0.000634195	45.3725	5.50375
1728					214.913	346.233			0.0556424	0.0252568	0.800808	0.0546679	0.0849916	2.20306	1.13951
1729					63.8496	315.252			0.213981	0.035238	1.2267	3.5751e-05	0.000405494	6.07246	2.60228
1730					413.108	400.218			0.00524637	0.00526527	0.089	0.98744	0.990639	0.996409	-0.00518932
1731					220.935	503.271			0.0099879	0.0105747	0.0137686	0.773634	0.810538	0.94451	-0.0823624
1732					265.546	348.183			0.0151365	0.00208882	1.23439	0.00266439	0.00807224	7.24646	2.85728
1733					357.327	426.153			0.0396265	0.000657134	1.33086	0.000354585	0.0018562	60.3019	5.91413
1734					412.448	161.092			0.0456996	0.0268036	0.904671	0.0184588	0.0353802	1.70498	0.769755
1735					259.879	449.308			0.0809623	3.7252e-05	1.47619	0.00581801	0.0143462	2173.37	11.0857
1736					119.419	199.082			0.0996457	0.0990711	0.0638632	0.960192	0.968712	1.0058	0.00834393
1737					343.916	468.217			0.0652236	8.10243e-05	1.4789	5.63929e-05	0.000542686	804.988	9.65282
1738					70.4013	401.206			0.900093	0.0539454	1.27708	0.00288586	0.0085775	16.6853	4.0605
1739					416.904	437.187			0.00873904	3.7252e-05	1.46574	0.000932572	0.00370513	234.593	7.87401
1740					477.779	278.134			0.165124	0.0239667	1.36495	5.69401e-06	0.000131489	6.88974	2.78445
1741					410.149	264.118			1.01705	0.0610904	1.33185	0.0161507	0.0319543	16.6483	4.05731
1742					176.76	650.437			0.00272069	3.7252e-05	0.812317	0.235404	0.291633	73.0349	6.19051
1743					440.642	422.225			0.0148436	0.00112718	1.33303	0.000777538	0.00324263	13.1688	3.71905
1744					274.142	408.309			0.0778194	0.00256872	1.28342	0.000634517	0.00278722	30.295	4.92101
1745					400.12	324.128			0.107482	0.00308536	1.4512	0.000179066	0.00114896	34.8363	5.12252
1746					209.52	522.354			4.47017	0.667005	1.29493	0.00857238	0.0194361	6.70186	2.74456
1747					387.352	422.248			0.151365	0.00036406	1.42255	0.000792089	0.00328349	415.769	8.69964
1748					64.2773	478.298			0.049082	0.00357162	1.16684	0.0170218	0.033313	13.7422	3.78054
1749					404.692	367.16			0.0555667	0.00229938	1.39321	5.88126e-06	0.000133665	24.166	4.59491
1750					269.796	530.358			0.0166667	3.7252e-05	1.48637	0.0021318	0.00686085	447.406	8.80544
1751					94.5208	411.289			0.120645	0.00343536	1.44792	9.52597e-05	0.000774405	35.1186	5.13416
1752					166.811	313.154			0.0667671	0.0654663	0.203611	0.961363	0.969566	1.01987	0.0283852
1754					462.955	512.207			0.0339287	7.08013e-05	1.47373	0.0019573	0.00641694	479.21	8.90451
1755					49.4007	297.137			0.0172924	0.0647737	0.839627	0.00167506	0.00567385	0.266967	-1.90527
1756					54.6154	521.325			0.012594	0.0309564	0.426343	0.144869	0.193424	0.40683	-1.2975
1757					391.456	279.206			0.0672306	0.00210546	1.30639	3.09423e-05	0.000377656	31.9315	4.99691
1758					258.805	442.269			1.72822	0.153002	1.14146	0.00195551	0.0064134	11.2955	3.49767
1759					211.189	542.322			0.0376234	0.0348773	0.0174564	0.775024	0.811669	1.07874	0.109342
1760					306.914	180.102			0.0584233	0.285733	1.1631	0.0274926	0.0485074	0.204468	-2.29005
1761					36.5039	451.319			0.0546098	0.0441257	0.330004	0.334812	0.394212	1.2376	0.307542
1762					370.764	353.155			0.074133	0.0312576	1.13304	0.00116305	0.00435864	2.37168	1.24591
1763					54.5935	411.19			0.408212	0.284947	0.119473	0.624878	0.675729	1.43259	0.518625
1764					428.878	258.144			0.0502838	0.040615	0.673783	0.634096	0.68419	1.23806	0.308081
1765					313.881	226.083			0.0287968	0.00507305	0.884405	0.024319	0.0438089	5.67643	2.50498
1766					231.368	577.333			0.00650945	0.0215958	0.87665	0.00128568	0.00469484	0.301422	-1.73015
1767					301.463	262.154			0.040691	0.128495	1.28342	2.71905e-06	8.45046e-05	0.316674	-1.65893
1768					50.6146	253.164			0.119449	0.142215	0.556453	0.126021	0.172096	0.839913	-0.251687
1769					335.812	502.202			0.0186821	3.7252e-05	1.49648	2.9622e-06	8.88599e-05	501.506	8.97012
1770					200.851	330.238			0.0792534	0.0482583	0.484578	0.19769	0.251679	1.64228	0.715697
1771					456.248	279.154			0.0106201	6.24729e-05	1.42886	0.000783772	0.00326408	169.995	7.40935
1772					239.15	311.141			0.0425228	0.00174653	1.30738	0.000157327	0.00105783	24.3471	4.60568
1773					475.556	402.27			0.00669632	3.7252e-05	1.42461	0.0110854	0.0238838	179.758	7.48991
1774					251.548	365.192			0.0384817	0.00155285	1.34662	0.0431142	0.069695	24.7813	4.63118
1775					25.9309	373.069			0.0574853	0.0100054	0.313641	0.0924575	0.13227	5.7454	2.52241
1776					185.845	375.157			0.098079	0.00314273	1.19562	0.0603394	0.0925438	31.2082	4.96385
1777					193.273	638.319			0.0151315	3.7252e-05	1.48745	0.00177501	0.0059496	406.193	8.66602
1778					336.433	412.134			0.00781333	3.7252e-05	1.4911	0.00028951	0.00162542	209.743	7.71248
1779					406.522	492.17			0.00526379	0.000176595	1.36062	0.0011176	0.00422711	29.8071	4.89758
1780					349.326	147.022			0.0579086	0.0648737	0.165582	0.635221	0.685017	0.892636	-0.163857
1781					354.534	453.122			0.00233571	0.0207372	0.88584	0.0412744	0.0673145	0.112634	-3.15029
1782					91.5096	554.514			0.0538986	0.0390232	0.636498	0.0881893	0.127241	1.38119	0.465916
1783					343.643	449.206			0.0142673	0.0111007	0.0296369	0.578783	0.631354	1.28526	0.362062
1784					36.5468	419.29			0.0296918	0.0957943	0.90134	0.0379902	0.0631272	0.309954	-1.68987
1785					32.3128	645.469			0.0158082	0.0391063	1.10838	0.00113108	0.00426551	0.404237	-1.30673
1786					287.85	330.137			0.052161	0.00102973	1.32023	2.40695e-05	0.00032271	50.6549	5.66263
1787					92.1127	158.081			0.138265	0.160429	0.449653	0.248527	0.30528	0.861844	-0.214501
1788					247.655	417.273			0.0146385	0.0353866	1.0955	0.00259871	0.00794562	0.413674	-1.27344
1789					244.738	600.336			0.235705	3.7252e-05	0.904255	0.332521	0.392102	6327.32	12.6274
1790					254.07	390.284			0.0176388	0.0131353	0.705875	0.0399705	0.0657249	1.34285	0.425302
1791					58.886	483.307			0.17749	0.0359771	1.19201	0.00223347	0.00710569	4.93341	2.30259
1792					250.256	316.211			0.056928	0.00445187	1.36093	0.000421122	0.00208935	12.7874	3.67666
1793					411.906	270.108			0.230606	0.105706	0.946424	0.00916395	0.0205396	2.18158	1.12537
1794					28.3406	411.183			0.015433	0.0761949	0.278887	0.0753884	0.111347	0.202546	-2.30368
1795					207.883	548.371			0.115042	0.00693692	1.36708	0.0219532	0.0405188	16.584	4.05172
1796					84.2936	610.575			0.00311625	0.00576495	0.569727	0.141559	0.189653	0.540551	-0.887497
1797					141.749	272.112			0.184888	0.0739417	1.29453	0.00180001	0.00601545	2.50046	1.32219
1798					346.443	326.143			0.0787071	0.0017202	1.20353	0.0107288	0.0232738	45.7546	5.51585
1799					73.0614	432.28			0.0691561	0.100722	0.520481	0.246955	0.303599	0.686602	-0.542454
1800					452.305	450.16			0.00399142	0.000196795	1.17826	0.0193018	0.0366262	20.2821	4.34214
1801					51.8773	415.221			0.168415	0.0195612	0.198858	0.0965329	0.13723	8.60967	3.10596
1802					467.883	448.203			0.0888913	0.00186861	1.2905	0.00182178	0.00607463	47.5709	5.57201
1803					210.429	424.281			0.0982527	0.0339156	0.794888	0.0877545	0.126655	2.89697	1.53455
1804					267.731	275.159			0.010992	0.0227439	0.78756	0.0245827	0.044174	0.483295	-1.04903
1805					302.447	432.309			0.0131659	8.46833e-05	1.32374	0.000938752	0.00372145	155.473	7.28052
1806					48.256	177.163			0.0433343	0.0983524	0.780499	0.00449518	0.0118661	0.440602	-1.18245
1807					441.969	420.196			0.0120607	0.00618048	0.516626	0.0597411	0.0917514	1.95142	0.964526
1808					304.057	528.261			0.0118927	3.7252e-05	1.41966	0.0453632	0.0727025	319.249	8.31854
1809					258.827	200.139			0.0424456	0.0174726	1.10212	0.00571695	0.0141619	2.42927	1.28052
1810					441.781	290.154			0.0772522	0.0011001	1.37889	0.000168569	0.00110047	70.223	6.13387
1811					332.728	588.373			0.0261736	3.7252e-05	1.40569	0.0444339	0.0714426	702.61	9.45658
1812					95.3268	414.298			0.0917051	0.00608753	1.40945	0.00012916	0.000936436	15.0644	3.91307
1813					327.151	398.191			0.00459693	0.00212533	0.717469	0.019329	0.0366622	2.16293	1.11299
1814					227.177	404.185			0.00381329	0.0937461	1.31084	0.000116095	0.000872856	0.0406768	-4.61965
1815					249.105	771.21			0.00971924	3.7252e-05	1.47546	0.00977156	0.0215936	260.905	8.02738
1816					163.368	375.128			0.460498	0.0277174	1.45813	1.25349e-06	5.24237e-05	16.614	4.05433
1817					147.683	285.134			0.106287	0.022839	1.25256	0.00068784	0.00296207	4.65374	2.21839
1818					199.286	541.347			0.120482	0.000914458	1.3391	0.00340271	0.00962119	131.753	7.04169
1819					181.238	348.143			0.0531266	0.000257456	1.40953	0.00147364	0.00519185	206.352	7.68896
1820					123.151	268.128			0.0600794	0.411133	1.45823	4.01009e-06	0.000105649	0.146131	-2.77466
1821					345.707	308.133			0.0254043	0.00027101	0.931672	0.0205212	0.0384687	93.7396	6.55059
1822					112.831	417.2			0.350796	0.00181631	1.39128	0.00585158	0.0144171	193.136	7.59347
1823					398.727	256.165			0.911835	0.00390059	1.33291	0.0291764	0.0508717	233.769	7.86894
1824					93.478	445.293			0.211563	0.0302423	1.39025	2.91513e-05	0.000365226	6.99561	2.80645
1825					94.4452	359.257			0.0899831	0.00212184	1.42858	0.00048072	0.00228845	42.408	5.40626
1826					132.352	351.251			0.0907282	0.0516783	0.417868	0.0284498	0.0498274	1.75563	0.811992
1827					63.1121	537.336			0.0167174	0.00316811	0.906991	0.0221793	0.0408673	5.27679	2.39966
1828					277.378	506.278			0.0772494	0.000330262	1.39412	0.0387775	0.0641366	233.903	7.86977
1829					53.5676	385.211			0.137943	0.621724	0.775386	0.0494543	0.078254	0.221873	-2.1722
1830					35.9702	385.211			0.0603833	0.314561	0.698713	0.0354373	0.0597585	0.191961	-2.38112
1831					521.958	584.228			0.00155812	3.7252e-05	0.458276	0.34465	0.404177	41.8265	5.38635
1832					153.66	496.271			0.0892335	0.060366	0.251637	0.624567	0.675555	1.47821	0.56385
1833					202.576	424.305			0.488946	0.0110146	1.3907	0.0593197	0.0911511	44.3908	5.47219
1834					464.937	210.112			0.0247799	0.0146041	0.924164	0.00962637	0.0213372	1.69678	0.762801
1835					402.838	155.07			0.0365804	0.024336	0.81288	0.0420877	0.0682719	1.50314	0.587976
1836					5.74463	368.315			0.00740113	0.0048293	0.900666	0.0156589	0.0311755	1.53255	0.615933
1837					32.6371	495.276			0.138263	0.119848	0.499321	0.62769	0.678443	1.15366	0.206213
1838					32.3363	562.517			0.0669857	0.0951168	0.698255	0.134257	0.181714	0.704246	-0.505848
1839					428.84	444.116			0.00693471	3.7252e-05	1.32388	0.0126113	0.0263642	186.157	7.54038
1840					65.1506	431.216			0.325099	0.00270944	1.01356	0.0395898	0.0651943	119.988	6.90674
1841					300.649	425.238			0.0346593	3.7252e-05	1.48571	0.00391862	0.010701	930.403	9.86171
1842					375.656	421.305			0.0248688	0.00520453	1.19101	0.0013426	0.00484554	4.77831	2.2565
1843					202.774	511.3			0.0624876	0.0013414	1.3634	0.00917958	0.0205585	46.5838	5.54176
1844					113.151	444.293			0.0137172	0.00038657	1.26462	0.00857918	0.0194417	35.4844	5.14911
1845					187.776	429.376			0.138066	0.00778878	1.41296	0.0183214	0.0352044	17.7262	4.14781
1846					266.694	457.218			0.0589346	0.000775624	1.35887	0.00228195	0.0072201	75.9834	6.24761
1847					354.929	345.249			0.0186012	0.00755777	0.575456	0.0996998	0.141028	2.4612	1.29936
1848					211.338	340.247			0.285895	0.00779466	1.44124	0.00128241	0.00469052	36.6783	5.19686
1849					431.401	522.203			0.063488	0.0032686	1.25891	0.0119642	0.0253418	19.4236	4.27974
1850					321.029	328.079			0.0835998	0.0015381	1.30411	0.0391203	0.064587	54.3525	5.76427
1851					245.72	357.201			0.0343453	0.000916079	1.27621	0.000416878	0.00207469	37.4916	5.2285
1852					31.2445	551.425			0.161716	0.490487	1.28168	0.000577347	0.00261538	0.329704	-1.60076
1853					403.838	485.149			0.0158282	3.7252e-05	1.49707	1.06631e-05	0.000186718	424.895	8.73096
1854					177.506	471.308			0.00497322	0.0181818	1.09042	0.00642468	0.0155142	0.273528	-1.87024
1855					274.495	600.289			0.040181	3.7252e-05	1.18274	0.178702	0.231072	1078.63	10.075
1856					63.1357	491.337			0.00709451	0.00641872	0.39584	0.740937	0.780971	1.10528	0.144418
1857					298.767	296.16			0.0312783	0.0138441	0.670816	0.0304769	0.0527096	2.25932	1.17589
1858					59.419	495.308			0.0233447	0.385617	1.31287	0.0119604	0.0253396	0.0605386	-4.046
1859					192.383	653.268			0.00813163	0.000142546	0.97809	0.0665349	0.10035	57.0457	5.83405
1860					186.009	632.352			0.0247448	3.7252e-05	1.42048	0.0334825	0.0569646	664.254	9.37559
1861					546.12	199.18			0.0601745	0.0317922	1.03238	0.0119679	0.0253436	1.89274	0.920478
1862					185.934	333.18			0.0525465	0.0185467	0.869721	0.113231	0.157211	2.83319	1.50243
1863					362.669	214.071			0.0740749	0.0379122	0.917735	0.0683525	0.102694	1.95386	0.966325
1864					265.855	702.404			0.000453691	0.0076998	1.28484	0.00113098	0.00426551	0.0589225	-4.08504
1865					58.3741	603.233			0.00732313	0.00195775	1.01116	0.0773673	0.113709	3.74058	1.90326
1866					64.2305	590.32			0.0124306	0.0322875	0.68807	0.0144732	0.0293615	0.384998	-1.37708
1867					112.357	488.267			0.179519	0.0102082	1.3006	0.000285138	0.00160791	17.5857	4.13633
1868					78.8162	361.139			0.0269091	0.0182229	0.439299	0.126671	0.172711	1.47667	0.562344
1869					62.7694	216.159			0.107878	3.7252e-05	1.49782	2.18871e-05	0.000303414	2895.9	11.4998
1870					331.566	276.089			0.305029	0.0178079	1.26104	0.0368892	0.0616742	17.1289	4.09836
1871					36.7185	401.206			0.0672888	0.00247118	1.25864	0.00030405	0.00168079	27.2294	4.7671
1872					134.488	342.335			0.0706274	0.011165	1.30947	9.19144e-09	2.01382e-06	6.3258	2.66125
1873					166.967	636.457			0.0117821	0.0210254	0.317279	0.20787	0.262815	0.560371	-0.835545
1874					448.947	346.131			0.0207711	0.0169202	0.58851	0.103198	0.145416	1.22759	0.295833
1875					229.807	441.222			0.420489	0.000148371	1.47443	0.00320828	0.00922123	2834.03	11.4686
1876					400.122	425.113			0.0159287	0.0181936	0.421426	0.709237	0.752638	0.87551	-0.191805
1877					371.251	215.092			0.0692857	0.32048	1.4005	6.57129e-06	0.000142241	0.216193	-2.20961
1878					71.9805	278.247			0.0501737	0.0100644	1.20055	0.0219033	0.04046	4.98527	2.31767
1879					209.553	322.094			0.0267002	0.000214678	1.40546	0.00158422	0.0054403	124.373	6.95853
1880					87.235	418.232			0.0198031	0.0159171	0.30792	0.282957	0.341595	1.24414	0.31515
1881					409.824	469.154			0.0187072	0.000773243	1.31621	0.000111368	0.000854465	24.1932	4.59653
1882					41.7585	462.214			0.018772	3.7252e-05	1.17432	0.0197493	0.0372783	503.92	8.97705
1883					141.394	390.271			0.555115	0.00204291	1.46365	0.0240212	0.0434344	271.727	8.08602
1884					244.224	511.328			0.024562	0.0433704	0.444466	0.0996963	0.141028	0.56633	-0.820284
1885					61.5505	443.253			0.0864009	0.0599301	0.290915	0.296593	0.356047	1.44169	0.527766
1886					278.059	429.179			0.00979723	0.00226585	0.911269	0.00510788	0.0130612	4.32386	2.11232
1887					186.322	618.304			0.00817015	3.7252e-05	1.06214	0.0338127	0.0573959	219.321	7.7769
1889					259.214	400.284			0.0242946	0.0021817	1.16986	0.000932568	0.00370513	11.1356	3.47711
1890					195.623	577.277			0.0361222	0.00162527	1.04736	0.00111038	0.00420512	22.2253	4.47413
1891					198.721	261.143			0.0400315	0.0136201	1.07835	0.00562948	0.0140276	2.93916	1.5554
1892					183.853	635.307			0.0113633	0.00202625	0.982121	0.0753335	0.111301	5.60805	2.4875
1893					49.6581	534.345			0.128382	0.00557632	1.40791	0.000786772	0.00327202	23.0227	4.52498
1894					177.237	747.554			0.014815	3.7252e-05	1.03325	0.183675	0.236654	397.697	8.63552
1895					121.231	324.128			0.151005	0.0125881	1.45081	8.04607e-06	0.000160938	11.9959	3.58447
1896					231.929	528.261			0.023457	8.64885e-05	1.46465	0.000584226	0.00263459	271.215	8.08329
1897					201.948	300.198			0.0679815	0.0133991	1.32662	0.000599097	0.00268047	5.07358	2.343
1898					178.156	317.246			0.134668	0.147551	0.361003	0.71124	0.754406	0.912689	-0.131805
1899					103.834	305.185			0.027248	0.420881	1.40913	0.00036413	0.00188529	0.0647403	-3.94919
1900					92.709	534.488			0.0184966	0.0169097	0.200096	0.662328	0.710666	1.09384	0.129408
1901					35.7113	417.154			0.161591	0.0140578	0.905727	0.224692	0.280724	11.4948	3.52291
1902					178.162	335.256			0.168927	0.198921	0.415727	0.526653	0.582125	0.849218	-0.235793
1903					52.2506	229.097			0.0627735	0.234188	1.34531	0.000342162	0.00181152	0.268047	-1.89944
1904					258.049	423.272			0.0294764	0.00416671	1.2462	0.00104183	0.00401149	7.07428	2.82258
1905					60.2201	245.128			0.0844201	0.0241926	0.532232	0.0871277	0.125831	3.4895	1.80302
1906					413.228	327.154			0.00439657	0.0167644	1.24993	0.00160014	0.00547167	0.262257	-1.93095
1907					249.805	137.046			0.275352	0.282335	0.223893	0.938403	0.9502	0.975267	-0.0361304
1908					253.743	250.106			0.0138282	0.0109411	0.367375	0.173778	0.225585	1.26388	0.337858
1909					164.906	211.118			0.307989	0.196284	0.633155	0.0549048	0.0853157	1.5691	0.649937
1910					29.5233	509.256			0.0661459	0.00992038	1.43652	4.8402e-06	0.000119122	6.66768	2.73719
1911					267.642	267.17			0.00981878	0.0102255	0.22278	0.944721	0.955141	0.960222	-0.0585601
1912					86.2771	308.221			0.0901523	0.0588378	0.871757	0.0109235	0.0236049	1.53222	0.615619
1913					320.027	112.087			0.118193	0.118835	0.125412	0.977043	0.982072	0.994601	-0.00781063
1914					339.541	161.128			0.072438	0.120395	0.440765	0.191019	0.244253	0.601669	-0.732958
1915					266.853	225.123			0.379509	0.146844	0.8811	0.0150911	0.0303613	2.58444	1.36985
1916					283.544	271.122			0.120317	0.552231	1.37161	2.79095e-06	8.55669e-05	0.217874	-2.19843
1917					342.855	269.124			0.169456	0.0609246	1.18864	0.00394679	0.0107541	2.7814	1.47581
1918					70.4242	310.273			0.175523	0.0468142	1.04866	0.0286261	0.050097	3.74935	1.90664
1919					336.741	200.176			2.05045	0.222279	1.32688	0.00516511	0.0131551	9.22466	3.2055
1920					254.321	352.211			0.044802	0.00813184	1.17885	0.00477968	0.0124056	5.50945	2.46191
1921					237.447	313.216			0.0597495	0.00291147	1.21031	0.127456	0.173606	20.5221	4.35911
1922					367.745	280.175			0.0222137	0.676904	1.33386	0.00262381	0.00798752	0.0328166	-4.92943
1923					389.638	313.175			0.000850479	0.149711	1.37892	0.000324179	0.00175322	0.0056808	-7.45969
1924					181.656	366.059			0.27916	0.000641365	1.45323	3.62912e-05	0.000410584	435.26	8.76573
1925					475.034	388.159			0.0153958	0.00186105	1.08748	0.00355925	0.00997277	8.27261	3.04834
1926					19.6719	277.079			0.0129131	0.0112028	0.660112	0.0712585	0.10612	1.15266	0.204965
1927					424.67	319.165			0.158199	1.04469	1.12533	0.00411453	0.0111227	0.151432	-2.72326
1928					36.4333	172.133			0.428551	0.469905	0.362245	0.392634	0.453345	0.911994	-0.132904
1929					94.4539	311.2			0.0577555	0.375606	1.29868	0.00430777	0.0115134	0.153766	-2.70119
1930					544.139	214.154			0.0397056	0.0244641	0.696579	0.0889931	0.128175	1.62301	0.698675
1931					304.749	246.022			0.0117148	0.00713996	0.591924	0.116512	0.161094	1.64073	0.714341
1932					283.315	201.159			0.222376	0.180097	0.286332	0.659571	0.708372	1.23476	0.304227
1933					364.082	237.123			0.0314377	0.101176	1.1907	0.00324689	0.00931253	0.310724	-1.68629
1934					243.536	87.092			0.0367772	0.0395882	0.254958	0.474813	0.532491	0.928994	-0.106259
1935					126.796	234.096			0.178473	0.046305	1.18791	0.000121214	0.000898401	3.8543	1.94647
1936					254.624	651.359			0.213251	0.000993834	1.38867	7.97401e-05	0.000686116	214.574	7.74533
1937					59.6609	395.162			0.00903626	0.0482114	0.819584	0.0152442	0.0305735	0.18743	-2.41558
1938					257	405.262			0.0278117	0.00357573	1.27999	0.00121373	0.0045035	7.77789	2.95938
1939					332.505	305.084			0.0293655	0.0717063	0.280148	0.318434	0.378472	0.409525	-1.28798
1940					309.517	248.164			0.0280467	0.173739	1.295	0.000332086	0.00178204	0.16143	-2.63102
1941					377.923	219.134			0.0995904	0.48492	1.36392	0.00156031	0.00539296	0.205375	-2.28367
1942					149.571	199.107			0.240366	0.193451	0.511846	0.297311	0.356765	1.24252	0.313269
1943					357.32	297.143			2.23792	0.809168	0.834144	0.0392513	0.0647437	2.7657	1.46765
1944					409.349	242.102			1.03815	0.0899176	1.48253	1.03377e-05	0.000183785	11.5456	3.52927
1945					429.284	329.17			0.006964	0.222858	1.40858	0.00291783	0.00863905	0.0312486	-5.00007
1946					69.7656	212.128			0.164361	0.0607456	0.73989	0.0658813	0.0995143	2.70572	1.43601
1947					205.177	146.087			0.256453	0.0511269	1.14322	0.00204436	0.00664177	5.01601	2.32654
1948					597.969	310.201			0.0832932	0.0678108	0.498688	0.247805	0.304518	1.22832	0.296684
1949					299.509	268.19			0.00673907	0.0573575	1.21225	0.0187516	0.0357711	0.117492	-3.08936
1950					305.541	220.154			0.0156889	0.0744991	1.31534	0.00173321	0.00582969	0.210592	-2.24748
1951					18.2357	310.201			0.0358342	0.0343896	0.205904	0.533892	0.588598	1.04201	0.0593644
1952					206.864	318.209			0.032415	0.00588135	0.994649	0.0261084	0.0464144	5.51149	2.46244
1953					407.571	406.181			0.0328626	0.000508732	1.35793	0.000387466	0.00197874	64.5971	6.0134
1954					291.072	223.144			0.0522635	0.0749976	0.907329	0.0106919	0.0232105	0.696868	-0.521042
1955					77.7066	476.305			0.12845	0.0915128	0.304704	0.304023	0.363605	1.40363	0.489161
1956					393.185	419.176			0.0354836	0.000606572	1.3437	0.00244684	0.00759423	58.4986	5.87033
1957					208.551	191.045			0.0569289	0.049863	0.256801	0.579874	0.632391	1.14171	0.191191
1958					300.718	313.15			0.0561289	0.0111296	1.42302	3.00656e-07	2.04606e-05	5.04321	2.33434
1959					396.853	447.215			0.0340377	0.000108112	1.42987	0.00630622	0.0152733	314.837	8.29846
1960					308.772	338.178			0.00423004	0.0521322	1.16304	0.0239563	0.0433695	0.0811406	-3.62343
1961					265.764	280.165			0.124678	0.877067	0.446319	0.0782564	0.114753	0.142153	-2.81449
1962					337.105	266.174			0.12082	0.135107	0.276206	0.45092	0.509576	0.894252	-0.161247
1963					66.9152	369.242			0.0452155	0.070451	0.0362428	0.144399	0.192883	0.6418	-0.639804
1964					503.704	404.154			0.00642525	0.0022306	0.704362	0.0941994	0.134402	2.8805	1.52632
1965					208.724	192.138			0.0737135	0.0866117	0.402671	0.264599	0.321855	0.851081	-0.232632
1966					250.718	209.128			0.0506217	0.514791	1.37534	0.000306231	0.00168886	0.0983346	-3.34616
1967					366.147	304.139			0.0641132	0.0154994	1.11432	0.0016311	0.00556269	4.1365	2.04841
1968					318.63	241.154			0.577894	0.0196818	1.17507	0.22358	0.279607	29.3619	4.87587
1969					417.887	351.175			0.113303	0.0222671	1.12874	0.00629529	0.0152532	5.08836	2.3472
1970					238.006	160.133			5.75813	1.39031	1.3597	2.76791e-08	4.60447e-06	4.14163	2.0502
1971					374.436	219.112			0.0334742	0.449092	1.44292	0.000866483	0.00351246	0.0745375	-3.74589
1972					340.646	237.159			0.0178481	0.278113	1.39306	0.00137622	0.00493517	0.0641757	-3.96183
1973					375.985	335.093			0.0450549	0.0257936	0.577368	0.184882	0.237868	1.74675	0.804672
1974					412.68	285.143			0.0433791	0.157665	1.32678	2.00041e-05	0.000288901	0.275134	-1.86179
1975					427.252	285.144			0.0193355	1.67288	1.48599	6.50316e-05	0.000596101	0.0115582	-6.43494
1976					101.995	124.043			0.072797	0.0367511	1.28343	0.367159	0.427337	1.98081	0.98609
1977					379.137	316.185			0.0360776	0.00751709	1.36107	1.15236e-05	0.000195683	4.79942	2.26286
1978					5.76525	279.093			0.0520421	0.0449261	0.702244	0.0629143	0.0958169	1.15839	0.212125
1979					228.793	439.185			0.0115432	0.0211216	0.0596196	0.243456	0.299872	0.546512	-0.871675
1980					233.26	253.154			0.0126656	0.0333665	1.10861	0.0121384	0.0256202	0.379591	-1.39748
1981					401.357	329.155			0.0287425	0.011985	0.986795	0.00239898	0.00750351	2.3982	1.26195
1982					280.435	193.133			0.142262	0.125802	0.266611	0.614905	0.666549	1.13084	0.177399
1983					403.686	431.249			0.022833	0.00377554	1.05585	0.00118803	0.00442669	6.0476	2.59636
1984					40.2848	158.117			0.06053	0.0566185	0.136894	0.744665	0.784304	1.06909	0.0963788
1985					373.408	489.219			0.00146429	7.81874e-05	1.09986	0.0185029	0.0354396	18.7279	4.22712
1986					298.846	212.102			0.0552588	0.218521	1.38563	0.000122508	0.000902039	0.252876	-1.9835
1987					299.687	288.17			0.0140643	0.0232833	1.00602	0.011716	0.0249513	0.604051	-0.727258
1988			Glycerone sulfate	3.2626	717.706	171.149			0.124871	0.114797	0.356986	0.319742	0.379795	1.08776	0.121357
1989					717.242	114.066			0.0822248	0.0975416	0.0222942	0.528386	0.583824	0.842971	-0.246444
1990					716.024	108.081			0.0194926	0.0181787	0.150534	0.523887	0.579423	1.07228	0.100676
1991					715.814	309.325			0.00491786	0.0057339	0.265214	0.296752	0.35619	0.85768	-0.221488
1992					715.536	174.128			0.0390574	0.0228745	0.862048	0.00904509	0.0203181	1.70747	0.771856
1993					714.051	312.154			0.0600693	0.0622206	0.175017	0.874795	0.897167	0.965425	-0.0507646
1994			Ipecoside	-9.66357	712.692	566.568			0.00517346	0.00464791	0.414299	0.246179	0.302852	1.11307	0.154548
1995			Flaviolin	-0.11886	712.366	207.159			0.042814	0.0324208	0.91887	0.0323792	0.0553813	1.32057	0.401165
1996					711.755	439.218			0.00331045	0.00266027	0.706702	0.0703352	0.105023	1.2444	0.315454
1997					709.636	287.08			0.0155763	0.0167348	0.113158	0.597016	0.64943	0.930774	-0.103497
1998					709.508	663.453			0.0296279	0.0269268	0.252817	0.565932	0.619142	1.10032	0.137917
1999			8-Hydroxypinoresinol 4-glucoside	5.53389	709.4	537.535			0.0138346	0.0138475	0.0943923	0.996147	0.996813	0.999072	-0.00133996
2000					707.781	265.115			0.0180472	0.0162048	0.699272	0.0503627	0.0795094	1.11369	0.155347
2001					704.701	314.17			0.0169933	0.0144686	0.735798	0.0292611	0.0510096	1.17449	0.23204
2002					699.667	239.106			0.0485117	0.0323576	1.00301	0.00227153	0.00719818	1.49924	0.584228
2003					699.276	156.052			0.607187	0.551814	0.326509	0.315082	0.374934	1.10035	0.137958
2004					698.399	124.087			0.074322	0.077736	0.0292435	0.732803	0.773624	0.956082	-0.0647935
2005					696.56	114.066			0.163381	0.121618	0.795368	0.0163237	0.0322418	1.34339	0.425883
2006					696.458	309.325			0.00415556	0.0039277	0.247911	0.658368	0.707351	1.05802	0.0813611
2007			Ipecoside	-9.67173	694.833	566.568			0.00579056	0.00429474	0.657643	0.103612	0.145793	1.34829	0.431131
2008			Glycerone sulfate	3.45874	693.819	171.149			0.161366	0.139469	0.622547	0.090507	0.129897	1.157	0.210395
[truncated: 6,985 more rows]

## Sheet: H_dose-Model
The changed metabolites in GDM rats treated with high-dose probiotics supplements versus GDM rats
id	MS2 name	MS2 score	MS1 name	MS1 ppm	rt	mz	SuperClass	type	MEAN H_dose	MEAN Model	VIP	P-VALUE	Q-VALUE	FOLD CHANGE	LOG_FOLDCHANGE
1	1-Pyrroline	1			488.8	70.0658	Organoheterocyclic compounds	forward	0.0248806	0.0143223	1.47858	0.0566415	0.506601	1.73719	0.796758
2	Creatinine	0.999974			171.286	114.066	Organic acids and derivatives	forward	321.564	428.722	0.762213	0.297576	0.730487	0.750054	-0.414934
3	Betaine	0.999814			281.738	118.086	Organic acids and derivatives	forward	3.23324	2.92908	0.152759	0.768614	0.947177	1.10384	0.142534
4	Adenine	0.999814			162.678	136.062	Organoheterocyclic compounds	forward	12.3216	21.5526	0.675852	0.245849	0.694956	0.571701	-0.806667
5	Cytosine	0.999749			202.287	112.051	Organoheterocyclic compounds	forward	0.723473	0.577675	0.15746	0.412814	0.802976	1.25239	0.324681
6	2-Methylpyridine	0.999731			259.827	94.0654	Organoheterocyclic compounds	forward	0.05566	0.109305	0.861456	0.288889	0.725336	0.509215	-0.973653
7	3-Formyl-6-hydroxyindole	0.99973			69.0287	162.055	Organoheterocyclic compounds	forward	0.918486	6.94968	2.35575	0.0397722	0.472154	0.132162	-2.91962
8	2-Hydroxypyridine	0.999646			178.164	96.0447	Organoheterocyclic compounds	forward	0.201039	0.217606	0.298927	0.688165	0.932537	0.92387	-0.114239
9	Hypoxanthine	0.9996			184.679	137.046	Organoheterocyclic compounds	forward	3.25559	4.67164	0.299844	0.409531	0.799048	0.696884	-0.52101
10	D-Proline	0.999504			319.733	116.071	Organic acids and derivatives	forward	8.44134	6.25563	0.632422	0.728341	0.940176	1.3494	0.432318
11	1-Methylnicotinamide	0.99948			299.491	137.071	Organoheterocyclic compounds	forward	6.87521	4.04352	1.00168	0.296303	0.729831	1.7003	0.765792
12	Choline	0.999108			211.256	104.107	Organic nitrogen compounds	forward	0.395382	0.399572	0.434385	0.960022	0.988943	0.989514	-0.0152073
13	2,6-Dimethylpyridine	0.999081			254.732	108.081	Organoheterocyclic compounds	forward	0.0828655	0.0847009	0.0732676	0.904729	0.976245	0.978331	-0.031605
14	Quinoline	0.999033			133.728	130.065	Organoheterocyclic compounds	forward	0.191687	0.192277	0.331351	0.993259	0.99827	0.996932	-0.00443317
15	L-Valine	0.998939			309.94	118.086	Organic acids and derivatives	forward	3.88387	3.03855	0.294266	0.740745	0.944106	1.2782	0.354109
16	Niacinamide	0.998917			56.7426	123.055	Organoheterocyclic compounds	forward	1.77508	1.33293	0.793251	0.43292	0.817968	1.33171	0.41328
17	Inosine	0.998872			225.43	269.088	Nucleosides, nucleotides, and analogues	forward	0.949043	0.914915	0.515809	0.898068	0.974363	1.0373	0.0528365
18	2,5-Dihydro-2,4-dimethyloxazole	0.99862			51.3693	100.076	Organoheterocyclic compounds	forward	64.8568	38.297	1.54387	0.228107	0.679856	1.69352	0.760028
19	4-Aminophenol	0.998429			45.9007	110.06	Benzenoids	forward	1.03808	0.980402	0.0714213	0.874613	0.967567	1.05883	0.0824718
20	1-Butylamine	0.998092			14.9996	74.0969	Organic nitrogen compounds	forward	0.0905497	0.0941365	0.480985	0.84833	0.962515	0.961898	-0.0560439
21	D-Alanine	0.998087			355.484	90.0553	Organic acids and derivatives	forward	3.07654	2.99882	0.30232	0.900135	0.975264	1.02592	0.0369138
22	Isoquinoline	0.998043			34.7907	130.065	Organoheterocyclic compounds	forward	0.0835918	0.0890822	0.212998	0.632522	0.912176	0.938367	-0.091776
23	5-Methylquinoxaline	0.997842			256.857	145.076	Organoheterocyclic compounds	forward	0.338409	0.324847	0.208608	0.53267	0.865435	1.04175	0.0590039
24	Pyrrolidonecarboxylic acid	0.997839			412.76	130.05	Organic acids and derivatives	forward	0.698931	0.599587	0.832061	0.380169	0.783271	1.16569	0.22118
25	Adenosine	0.997765			171.197	268.103	Nucleosides, nucleotides, and analogues	forward	16.1444	13.3251	0.142225	0.743256	0.944106	1.21157	0.276883
26	Pisatin	0.997675			606.215	315.086	Phenylpropanoids and polyketides	forward	0.117601	0.113968	0.135301	0.786241	0.948665	1.03188	0.0452688
27	Nicotinic acid	0.997666			230.657	124.039	Organoheterocyclic compounds	forward	0.890942	1.26234	0.554458	0.222772	0.675674	0.705784	-0.502701
28	Guanine	0.997259			274.173	152.056	Organoheterocyclic compounds	forward	0.401871	0.61164	0.936168	0.118156	0.582585	0.657039	-0.60595
29	1-Methyl-2-pyrrolecarboxaldehyde	0.997197			281.15	110.06	Organic oxygen compounds	forward	0.0969407	0.0984589	0.110479	0.91561	0.979754	0.984581	-0.0224188
30	Quinoline-4,8-diol	0.997195			186.319	162.055	Organoheterocyclic compounds	forward	0.228497	0.895874	2.33869	0.0176562	0.423791	0.255055	-1.97112
31	LysoPE(16:0/0:0)	0.996828			255.366	454.292	Lipids and lipid-like molecules	forward	0.0141098	0.0217319	1.98908	0.0107618	0.418222	0.649266	-0.623119
32	1H-Indole-3-carboxaldehyde	0.996625			40.8557	146.06	Organoheterocyclic compounds	forward	0.140476	0.812266	1.94153	0.0322664	0.446498	0.172944	-2.53162
33	3-Methylpyrrolo[1,2-a]pyrazine	0.996565			144.88	134.071	Organoheterocyclic compounds	forward	0.0925782	0.124948	0.99167	0.117897	0.582281	0.740935	-0.432581
34	6,7-Dihydro-5-methyl-5H-cyclopenta[b]pyrazine	0.996344			252.909	135.092	Organoheterocyclic compounds	forward	0.100454	0.10176	0.0948086	0.911529	0.978013	0.987167	-0.018634
35	Indole	0.996213			124.729	118.065	Organoheterocyclic compounds	forward	0.403993	0.396845	0.0624721	0.89873	0.974918	1.01801	0.0257514
36	gamma-Aminobutyric acid	0.996166			380.978	104.071	Organic acids and derivatives	forward	4.68603	2.54215	1.86322	0.00995904	0.418222	1.84333	0.882316
37	Thiamine	0.996149			346.553	265.111	Organoheterocyclic compounds	forward	8.97455	9.80079	0.782253	0.730995	0.941414	0.915697	-0.127057
38	L-Carnitine	0.996122			360.882	162.112	Organic nitrogen compounds	forward	23.5232	13.1018	1.83265	0.00903935	0.417622	1.79542	0.844324
39	p-Aminobenzoic acid	0.996081			294.923	138.055	Benzenoids	forward	2.13575	2.37178	0.109574	0.81614	0.955187	0.900483	-0.15123
40	N-Acetylhistamine	0.995768			142.641	154.097	Organic acids and derivatives	forward	56.9229	26.1446	1.22518	0.166872	0.635696	2.17723	1.12249
41	(+)-2,3-Dihydro-3-methyl-1H-pyrrole	0.99558			282.662	84.0812	Organoheterocyclic compounds	forward	0.267689	0.270162	0.294549	0.953628	0.987187	0.990845	-0.0132681
42	L-Palmitoylcarnitine	0.995565			191.297	400.341	Lipids and lipid-like molecules	forward	1.44851	1.82553	1.4327	0.103367	0.575307	0.79347	-0.333752
43	2-O-Methylcytosine	0.995493			190.383	126.066	Organoheterocyclic compounds	forward	1.93793	1.81888	0.118314	0.820417	0.955381	1.06546	0.0914722
44	Protoanemonin	0.994959			460.935	97.0287	Organoheterocyclic compounds	forward	0.127987	0.231481	0.512547	0.167009	0.635696	0.552905	-0.854897
45	Methyl nicotinate	0.994887			227.221	138.055	Organoheterocyclic compounds	forward	2.84058	2.67044	0.117416	0.793316	0.950205	1.06371	0.0891066
46	Kynurenic acid	0.994102			198.165	190.05	Organoheterocyclic compounds	forward	6.10422	7.67156	0.495498	0.399998	0.793618	0.795694	-0.329714
47	2,6-Dimethylpyrazine	0.993961			304.469	109.076	Organoheterocyclic compounds	forward	0.0385431	0.0960987	1.67818	0.0296183	0.441229	0.401078	-1.31804
48	2-Propene-1-thiol	0.993854			155.488	75.0268	Organosulfur compounds	forward	0.289291	0.177576	1.18369	0.281573	0.717145	1.62911	0.704083
49	1,3-Dihydro-(2H)-indol-2-one	0.993795			38.2037	134.063	Organoheterocyclic compounds	forward	0.0965889	0.262236	0.935543	0.262459	0.706218	0.368327	-1.44094
50	Pyridine	0.993123			308.447	80.0499	Organoheterocyclic compounds	forward	0.0249026	0.0258325	0.761078	0.774114	0.947177	0.964003	-0.0528906
51	1,2,5,6-Tetrahydro-4H-pyrrolo[3,2,1-ij]quinolin-4-one	0.99272			39.7158	174.091	Organoheterocyclic compounds	forward	0.506816	0.570957	0.278045	0.731082	0.941414	0.887662	-0.171918
52	2-Piperidinone	0.992597			107.759	100.076	Organoheterocyclic compounds	forward	1.46393	1.20805	0.589829	0.796419	0.951264	1.21181	0.277165
53	N-Acetylcadaverine	0.992577			306.709	145.133	Organic acids and derivatives	forward	12.3228	8.02264	0.951689	0.352956	0.764662	1.53601	0.619186
54	Trimethylamine N-oxide	0.991993			319.732	76.0761	Organic nitrogen compounds	forward	0.033366	0.0340814	0.668687	0.948595	0.98608	0.979008	-0.0306073
55	Protein serine	0.991899			385.223	106.05	Organic acids and derivatives	forward	0.0772641	0.0815062	0.0252798	0.836285	0.95993	0.947954	-0.0771114
56	SN38 glucuronide	0.991741			415.642	569.169	Alkaloids and derivatives	forward	0.0246352	0.0580666	1.39678	0.190011	0.65828	0.424257	-1.23699
57	Histamine	0.991735			370.818	112.087	Organic nitrogen compounds	forward	10.7237	7.93229	0.586627	0.423343	0.811994	1.3519	0.434989
58	Deoxyadenosine	0.99159			137.609	252.108	Nucleosides, nucleotides, and analogues	forward	1.49856	2.50754	1.42293	0.229308	0.680808	0.597623	-0.742694
59	L-Glutamic acid	0.99154			411.948	148.06	Organic acids and derivatives	forward	3.96692	3.08108	1.32428	0.16932	0.639401	1.28751	0.364581
60	Nervonyl carnitine	0.991367			37.4967	102.128	Organic nitrogen compounds	forward	0.0357172	0.0356148	0.0968039	0.980701	0.994653	1.00287	0.00414124
61	Leukoaminochrome	0.991342			288.926	152.07	Organoheterocyclic compounds	forward	0.874431	0.988971	0.815066	0.34802	0.761402	0.884182	-0.177584
62	1-Methylhistamine	0.99091			334.801	126.102	Organic nitrogen compounds	forward	7.34771	4.87321	0.52394	0.271514	0.712479	1.50778	0.592423
63	6-Methyladenine	0.990088			264.708	150.076	Organoheterocyclic compounds	forward	0.0346715	0.0422575	0.488538	0.602144	0.896801	0.82048	-0.285461
64	N-Lactoyl ethanolamine	0.989236			158.125	134.081	Organonitrogen compounds	forward	0.0892757	0.0911736	0.442768	0.935146	0.983221	0.979184	-0.0303478
65	1-Kestose	0.989021			437.108	527.158	Organic oxygen compounds	forward	0.113446	0.0897577	0.210504	0.516085	0.857709	1.26392	0.337903
66	2-Aminonaphthalene	0.988932			33.9152	144.081	Benzenoids	forward	0.0712509	0.0774238	0.483741	0.591251	0.892986	0.920271	-0.11987
67	N-Acetylhistidine	0.98806			329.712	198.087	Organic acids and derivatives	forward	0.667234	0.410967	1.46036	0.0336507	0.44954	1.62357	0.699168
68	Venoterpine	0.987726			247.845	150.091	Organoheterocyclic compounds	forward	0.119428	0.193881	1.04773	0.184172	0.655155	0.615984	-0.699034
69	1-Methylhypoxanthine	0.98743			145.223	151.061	Organoheterocyclic compounds	forward	1.62343	2.73458	0.00443619	0.39993	0.793618	0.593666	-0.752278
70	Mesalazine	0.987076			358.26	154.05	Benzenoids	forward	0.464304	0.492478	0.542825	0.752666	0.944466	0.942793	-0.0849877
71	Lauroyl diethanolamide	0.987053			44.1077	288.252	Lipids and lipid-like molecules	forward	0.0361277	0.0335723	0.233271	0.710458	0.93728	1.07612	0.105836
72	Cinnzeylanol	0.986909			283.632	385.219	Lipids and lipid-like molecules	forward	0.0120444	0.0156788	1.10757	0.303349	0.732629	0.768198	-0.38045
73	N-Nitroso-pyrrolidine	0.986774			51.7809	101.079	Organoheterocyclic compounds	forward	4.2739	2.45489	1.59791	0.231008	0.682388	1.74098	0.799896
74	Acetylhydrazine	0.986609			308.872	75.0558	Organic acids and derivatives	forward	0.0174181	0.0260479	1.66591	0.0408293	0.472154	0.668696	-0.580578
75	Genistein	0.98621			55.7822	271.059	Phenylpropanoids and polyketides	forward	1.23926	1.00607	1.03706	0.219043	0.674182	1.23179	0.300756
76	Phenylacetaldehyde	0.986025			189.713	121.065	Benzenoids	forward	0.159113	0.165344	0.516714	0.891363	0.971737	0.962311	-0.0554251
77	Methylpyrazine	0.985907			142.667	95.0606	Organoheterocyclic compounds	forward	7.00587	3.21438	1.24082	0.164306	0.633826	2.17954	1.12402
78	Trigonelline	0.985785			364.457	138.055	Alkaloids and derivatives	forward	0.0477321	0.0550005	0.995474	0.385991	0.785445	0.867847	-0.204487
79	Lysyl-Glycine	0.98505			330.313	204.134	Organic acids and derivatives	forward	12.2412	11.1489	0.81376	0.809707	0.953612	1.09798	0.134849
80	1H-Pyrrole-2-carboxaldehyde	0.98504			153.371	96.0447	Organic oxygen compounds	forward	0.133617	0.123286	0.627684	0.670616	0.925447	1.0838	0.116101
81	L-Phenylalanine	0.984975			270.312	166.086	Organic acids and derivatives	forward	4.96719	3.30511	0.67252	0.664984	0.924037	1.50288	0.587732
82	Thymine	0.984959			86.8071	127.05	Organoheterocyclic compounds	forward	0.158586	0.191758	0.36517	0.410389	0.799853	0.827011	-0.274022
83	beta-Alanine	0.984539			47.8738	90.0553	Organic acids and derivatives	forward	0.373639	0.37795	0.289409	0.919994	0.980694	0.988592	-0.0165531
84	N-Acetylputrescine	0.9843			327.668	131.118	Organic acids and derivatives	forward	11.2602	3.96348	1.86085	0.036538	0.459693	2.841	1.5064
85	Glycitein	0.984232			45.2187	285.075	Phenylpropanoids and polyketides	forward	4.12621	4.06622	0.147529	0.978892	0.993688	1.01475	0.0211277
86	Riboflavin	0.983866			225.893	377.145	Organoheterocyclic compounds	forward	0.931024	0.942509	0.449518	0.940555	0.984064	0.987814	-0.0176884
87	11-Methylgerberinol	0.983549			393.269	379.12	Phenylpropanoids and polyketides	forward	0.0186335	0.0897682	0.227754	0.252766	0.698223	0.207573	-2.26831
88	Guanosine	0.983176			274	284.098	Nucleosides, nucleotides, and analogues	forward	0.191728	0.294888	0.954506	0.109106	0.578228	0.650172	-0.621106
89	3-(Methylthio)-1-propene	0.982984			209.513	89.0422	Organosulfur compounds	forward	0.0551949	0.0643844	0.450837	0.470402	0.836193	0.857271	-0.222176
90	N-methyl-L-glutamic Acid	0.981811			382.896	162.076	Organic acids and derivatives	forward	1.56825	0.887738	0.510937	0.290683	0.726078	1.76657	0.820948
91	Styrene	0.981699			183.762	105.066	Benzenoids	forward	0.546373	0.542241	0.328272	0.984996	0.995918	1.00762	0.0109529
92	Pyrimidine	0.981159			364.467	81.0451	Organoheterocyclic compounds	forward	0.110486	0.0856409	0.930086	0.602702	0.896964	1.29011	0.367496
93	Valerylglycine	0.980644			305.223	160.097	Organic acids and derivatives	forward	0.120997	0.169102	1.04751	0.209334	0.666158	0.715524	-0.482927
94	3-Methylguanine	0.98023			193.013	166.072	Organoheterocyclic compounds	forward	23.9092	19.1121	0.825345	0.435264	0.818413	1.251	0.32308
95	(+/-)-Dihydromintlactone	0.979387			39.1263	169.133	Organoheterocyclic compounds	forward	0.071917	0.075346	0.213371	0.800676	0.951638	0.95449	-0.0671976
96	2,3-Dimethyl-5-(2-propenyl)pyrazine	0.979179			230.603	149.107	Organoheterocyclic compounds	forward	0.0527205	0.088894	1.56882	0.112201	0.58059	0.593072	-0.753721
97	1H-Pyrrolo[2,1-c][1,4]thiazine	0.978851			249.759	138.037	Organoheterocyclic compounds	forward	0.210795	0.283554	0.479835	0.63363	0.912808	0.743402	-0.427785
98	Pipecolic acid	0.977877			319.599	130.086	Organic acids and derivatives	forward	2.85989	3.37335	0.971707	0.293928	0.728644	0.847789	-0.238222
99	D-Maltose	0.977812			399.643	365.104	Organic oxygen compounds	forward	0.305816	0.512771	1.60023	0.0509157	0.489172	0.596399	-0.745651
100	Aminoacetone	0.977665			133.04	74.0605	Organic oxygen compounds	forward	0.108597	0.199918	1.35295	0.103886	0.575399	0.543209	-0.880421
101	2-Methylguanosine	0.977556			326.922	298.113	Nucleosides, nucleotides, and analogues	forward	0.048447	0.0291774	1.11124	0.131419	0.600675	1.66043	0.731557
102	4-Guanidinobutanoic acid	0.977489			367.39	146.092	Organic acids and derivatives	forward	6.8717	3.59613	1.41806	0.0137101	0.423791	1.91086	0.934224
103	Beta-Carboline	0.977019			45.9625	169.076	Organoheterocyclic compounds	forward	0.206814	0.339758	2.02425	0.024943	0.436687	0.608708	-0.716177
104	Arecaidine	0.976905			483.614	142.086	Alkaloids and derivatives	forward	0.304057	0.42337	0.218844	0.457854	0.827545	0.718184	-0.477574
105	Pantothenic acid	0.97653			283.655	220.118	Organooxygen compounds	forward	0.307746	0.355617	1.14188	0.832189	0.958694	0.865386	-0.208584
106	2-Methylfuran	0.975626			393.881	83.0496	Organoheterocyclic compounds	forward	0.172556	0.184606	0.121227	0.626696	0.909763	0.934728	-0.0973814
107	4-Hydroxy-2H-pyran-3-carboxaldehyde	0.975385			48.7516	127.039	Organoheterocyclic compounds	forward	0.0259092	0.0394741	0.833124	0.196734	0.662631	0.656359	-0.607443
108	3-Methoxybenzaldehyde	0.975268			201.839	137.071	Benzenoids	forward	0.0640792	0.0443021	1.02841	0.643566	0.918549	1.44641	0.532481
109	2-Acetylpyridine	0.975033			248.768	122.06	Organooxygen compounds	forward	0.0490044	0.0541119	1.28372	0.177545	0.648089	0.905612	-0.143034
110	L-alpha-Aminobutyric acid	0.974804			309.116	104.071	Organic acids and derivatives	forward	0.334716	0.44336	0.636728	0.522068	0.860345	0.754953	-0.405542
111	5'-Methylthioadenosine	0.974783			84.0755	298.096	Nucleosides, nucleotides, and analogues	forward	1.31005	2.0559	0.592585	0.233584	0.683212	0.637217	-0.650144
112	Dopamine quinone	0.973511			35.3816	152.07	Organic oxygen compounds	forward	0.102059	0.113339	0.280698	0.562217	0.879094	0.90047	-0.151249
113	Oleamide	0.97346			69.8735	282.278	Lipids and lipid-like molecules	forward	3.80994	4.28371	1.02255	0.797583	0.951264	0.889404	-0.16909
114	Kanzonol W	0.973389			372.596	337.11	Phenylpropanoids and polyketides	forward	0.0458352	0.0652624	1.39001	0.117393	0.582281	0.702323	-0.509794
115	5-Pyridoxolactone	0.972801			41.8073	166.05	Organoheterocyclic compounds	forward	2.23191	2.67231	0.362246	0.481178	0.84179	0.835198	-0.259809
116	Thyrotropin releasing hormone	0.97272			478.731	363.176	Organic acids and derivatives	forward	0.0719015	0.0650148	0.0245988	0.544637	0.869364	1.10593	0.145254
117	Metenamine	0.971955			18.6463	141.113	Organoheterocyclic compounds	forward	0.0306409	0.03342	1.27636	0.208749	0.665883	0.916843	-0.125254
118	Proline betaine	0.971742			282.037	144.102	Organic acids and derivatives	forward	1.10012	1.22761	0.66226	0.719372	0.93728	0.896147	-0.158192
119	(2S,4R,5S)-Muscarine	0.971193			211.29	174.149	Organic oxygen compounds	forward	0.699793	0.768788	0.705524	0.378327	0.781267	0.910254	-0.135659
120	L-Proline	0.970271			339.03	116.071	Organic acids and derivatives	forward	0.562359	0.649521	1.00865	0.786764	0.948954	0.865806	-0.207884
121	3-Dehydroxycarnitine	0.970052			387.866	146.117	Lipids and lipid-like molecules	forward	26.8723	27.5578	0.10259	0.906231	0.976686	0.975127	-0.0363382
122	Methylimidazoleacetic acid	0.969763			83.6863	141.066	Organoheterocyclic compounds	forward	0.791475	0.903327	0.142449	0.664914	0.924037	0.876178	-0.190704
123	Tromethamine	0.969693			162.951	122.081	Organic compounds	forward	0.775263	0.655643	0.611442	0.339165	0.756985	1.18245	0.241774
124	Vanillylamine	0.96943			83.5405	154.086	Benzenoids	forward	1.707	1.30862	0.533123	0.461575	0.830956	1.30443	0.383418
125	Creatine	0.969402			358.211	132.077	Organic acids and derivatives	forward	25.1202	23.0904	0.388305	0.686092	0.932101	1.08791	0.121557
126	4-Aminobutyraldehyde	0.969379			66.1128	88.076	Organic oxygen compounds	forward	0.429075	0.76465	1.34915	0.0430656	0.472154	0.561138	-0.833572
127	6-Methylnicotinamide	0.968953			287.7	151.087	Organoheterocyclic compounds	forward	0.0901171	0.0856029	0.0739775	0.847014	0.962125	1.05273	0.0741406
128	Dihydrothymine	0.968589			194.65	129.066	Organoheterocyclic compounds	forward	0.18088	0.204247	0.567208	0.411401	0.800957	0.885594	-0.175282
129	Hesperetin	0.968077			601.903	303.086	Phenylpropanoids and polyketides	forward	0.041226	0.0364536	1.312	0.109306	0.578264	1.13092	0.177493
130	Cortisol	0.967976			139.722	363.215	Lipids and lipid-like molecules	forward	0.17526	0.182242	0.278184	0.907711	0.977459	0.961685	-0.0563633
131	Aminoadipic acid	0.96755			82.7328	162.076	Organic acids and derivatives	forward	0.0662136	0.140857	2.48891	0.00354445	0.399275	0.470079	-1.08903
132	Citrulline	0.966936			400.661	176.103	Organic acids and derivatives	forward	0.356652	0.388255	0.37684	0.866791	0.967012	0.918601	-0.12249
133	Acetone cyanohydrin	0.966522			171.658	86.0716	Organic oxygen compounds	forward	0.11803	0.147897	0.700093	0.427652	0.814761	0.798056	-0.325438
134	Corticosterone	0.966456			41.823	347.22	Lipids and lipid-like molecules	forward	0.0749595	0.0687573	0.270001	0.778849	0.947318	1.0902	0.124598
135	Tenuazonic acid	0.96615			252.22	198.112	Organoheterocyclic compounds	forward	0.0483053	0.0843514	1.95545	0.0175761	0.423791	0.572667	-0.80423
136	Fenpropimorph	0.966144			186.919	304.263	Benzenoids	forward	0.0455541	0.0158078	0.359075	0.407722	0.797597	2.88175	1.52694
137	2-Methylbutylamine	0.96508			235.054	88.1124	Organonitrogen compounds	forward	0.0547392	0.0548152	0.171838	0.990422	0.997374	0.998613	-0.00200187
138	D-Pipecolic acid	0.965068			524.33	130.086	Organic acids and derivatives	forward	0.507853	0.561053	0.508332	0.68276	0.931479	0.905177	-0.143728
139	Anandamide	0.965028			223.691	348.289	Organic nitrogen compounds	forward	0.00618196	0.00798326	1.12601	0.147035	0.618348	0.774366	-0.368913
140	2-Acetyloxazole	0.964505			70.3001	112.039	Organic oxygen compounds	forward	0.140099	0.170174	0.141549	0.572009	0.884667	0.823268	-0.280565
141	Gentiatibetine	0.964386			68.3178	166.086	Organoheterocyclic compounds	forward	0.127272	0.183751	1.46192	0.0403271	0.472154	0.692636	-0.529832
142	N-Ethylglycine	0.964067			344.719	104.071	Organic acids and derivatives	forward	0.423358	0.235952	1.17393	0.191149	0.659316	1.79425	0.843384
143	2,5-Diethylpyrazine	0.96396			213.896	137.107	Organoheterocyclic compounds	forward	0.0463357	0.0815187	1.01707	0.353907	0.764739	0.568406	-0.815005
144	LysoPE(15:0/0:0)	0.963782			220.386	440.276	Lipids and lipid-like molecules	forward	2.02857	1.28213	1.64652	0.0551424	0.505915	1.58219	0.661921
145	(±)-Tryptophan	0.963605			273.575	205.097	Organoheterocyclic compounds	forward	1.11622	0.962112	0.338767	0.839399	0.96055	1.16018	0.214345
146	2-Aminoisobutyric acid	0.963508			333.168	104.071	Organic acids and derivatives	forward	1.08078	0.936901	0.14972	0.759243	0.945286	1.15357	0.206106
147	Ponatinib	0.963459			380.392	267.12	Benzenoids	forward	0.0133445	0.0205506	0.821529	0.243637	0.693469	0.649351	-0.622929
148	2,5-Dimethyl-3-propylpyrazine	0.963344			204.904	151.123	Organoheterocyclic compounds	forward	0.188107	0.124272	0.590117	0.437996	0.820075	1.51367	0.598053
149	1H-Indole-2,3-dione	0.962341			41.9066	148.039	Organoheterocyclic compounds	forward	0.627187	0.783303	0.641836	0.376102	0.777925	0.800696	-0.320674
150	Imidazoleacetic acid	0.962096			334.11	127.05	Organoheterocyclic compounds	forward	1.05059	1.95067	1.30823	0.144566	0.618325	0.538579	-0.892769
151	Pyridoxine	0.962034			90.0909	170.081	Organoheterocyclic compounds	forward	7.8839	7.56121	0.00968488	0.791681	0.950041	1.04268	0.060292
152	Fagomine	0.961377			329.442	148.097	Organoheterocyclic compounds	forward	0.0912112	0.0957392	0.709913	0.847665	0.962488	0.952705	-0.0698991
153	Glycyl-Valine	0.959453			374.205	175.108	Organic acids and derivatives	forward	0.639446	0.505115	0.884887	0.137455	0.609336	1.26594	0.340212
154	N1-Methyl-4-pyridone-3-carboxamide	0.95812			78.3566	153.066	Organoheterocyclic compounds	forward	11.078	16.3489	0.0484731	0.396837	0.791633	0.677594	-0.561506
155	3alpha,4,5,7alpha-Tetrahydro-5-hydroxy-1H-isoindole-1,3(2H)-dione	0.957813			81.0975	168.065	Organoheterocyclic compounds	forward	0.915141	0.89233	0.0630919	0.8432	0.961736	1.02556	0.036417
156	Armillarivin	0.957673			323.135	385.197		forward	0.00516735	0.0260479	2.39942	0.00543181	0.405475	0.198379	-2.33367
157	2-Propylpiperidine	0.957319			202.353	128.143	Alkaloids and derivatives	forward	0.0757584	0.0694766	0.224102	0.575457	0.886471	1.09042	0.12488
158	Dukunolide C	0.957225			402.776	541.174	Organoheterocyclic compounds	forward	0.00168698	0.00418493	1.51334	0.0411179	0.472154	0.403109	-1.31076
159	Isowillardiine	0.956093			312.452	200.068	Organic acids and derivatives	forward	0.875738	0.93607	0.131847	0.656375	0.921495	0.935547	-0.0961183
160	L-Tyrosine	0.95569			313.137	182.081	Organic acids and derivatives	forward	0.613929	0.516696	0.761773	0.832079	0.958694	1.18818	0.248757
161	beta-Thujaplicin	0.95538			31.3002	165.091	Hydrocarbon derivatives	forward	0.564103	0.623742	0.688232	0.348706	0.76174	0.904386	-0.144989
162	Urocanic acid	0.954956			302.623	139.05	Organoheterocyclic compounds	forward	0.228708	0.432162	1.27836	0.17275	0.642307	0.529218	-0.918066
163	N2,N2-Dimethylguanosine	0.954354			199.111	312.129	Nucleosides, nucleotides, and analogues	forward	0.477102	0.566133	0.284988	0.755653	0.944466	0.842738	-0.246843
164	N6-Methyladenosine	0.952289			289.209	282.119	Nucleosides, nucleotides, and analogues	forward	0.3485	0.447761	0.0117846	0.715135	0.93728	0.778317	-0.361571
165	6-Methylquinoline	0.950389			205.219	144.08	Organoheterocyclic compounds	forward	44.2637	59.6895	1.03208	0.324387	0.748716	0.741566	-0.431353
166	LysoPE(18:1(9Z)/0:0)	0.95022			215.676	480.307	Lipids and lipid-like molecules	forward	0.512026	0.441976	0.985832	0.454662	0.826511	1.15849	0.21225
167	1,9-Nonanedithiol	0.947615			289.661	193.108	Organosulfur compounds	forward	0.0877124	0.0706503	0.956635	0.229142	0.680808	1.2415	0.312085
168	Serotonin	0.946808			238.662	177.102	Organoheterocyclic compounds	forward	0.238831	0.266041	0.323778	0.651261	0.920858	0.897723	-0.155658
169	2-Azetidinecarboxylic acid	0.946412			361.68	102.055	Organic acids and derivatives	forward	0.110833	0.0989596	0.765392	0.418533	0.807847	1.11998	0.163474
170	Benzenepropanenitrile	0.945511			32.2617	132.081	Benzenoids	forward	0.0454145	0.0457588	0.199166	0.967059	0.990734	0.992475	-0.0108969
171	Millefin	0.94416			600.132	351.177	Lipids and lipid-like molecules	forward	0.0481545	0.0546336	0.761688	0.353448	0.764662	0.881409	-0.182116
172	1,2-Dimethoxy-13-methyl-[1,3]benzodioxolo[5,6-c]phenanthridine	0.943918			347.456	348.125	Organoheterocyclic compounds	forward	0.0635541	0.0565557	0.234871	0.786799	0.948954	1.12374	0.168312
173	Boviquinone 4	0.943434			598.635	413.265	Lipids and lipid-like molecules	forward	0.0177303	0.0170632	0.417798	0.611839	0.900861	1.03909	0.055326
174	Laccarin	0.94306			288.808	195.113	Organoheterocyclic compounds	forward	0.0432857	0.042953	0.209313	0.968559	0.990734	1.00775	0.0111313
175	(-)-Epigallocatechin 3-cinnamate	0.942935			353.737	437.126		forward	0.0437681	0.0792938	1.2061	0.208738	0.665883	0.551974	-0.857328
176	Imidazoleacetic acid riboside	0.942048			364.474	259.092	Nucleosides, nucleotides, and analogues	forward	3.66141	2.60031	1.14196	0.513919	0.856182	1.40807	0.493715
177	D-1-Piperideine-2-carboxylic acid	0.941924			389.609	128.071	Organoheterocyclic compounds	forward	0.456224	0.446288	0.188367	0.890416	0.971737	1.02226	0.0317682
178	5-Methylcytosine	0.941508			122.96	126.066	Organoheterocyclic compounds	forward	0.274945	0.321926	0.514076	0.461602	0.830956	0.854061	-0.22759
179	Propionylcarnitine	0.941493			291.016	218.138	Lipids and lipid-like molecules	forward	0.373243	0.132678	2.29039	0.00554432	0.405475	2.81315	1.49219
180	(1xi,3xi)-1,2,3,4-Tetrahydro-1-methyl-beta-carboline-3-carboxylic acid	0.940379			297.585	231.112	Alkaloids and derivatives	forward	0.109231	0.129726	1.24843	0.0721823	0.532171	0.842014	-0.248084
181	4-Acetyl-2-methylpyridine	0.939747			252.459	136.076	Organic oxygen compounds	forward	0.0926493	0.0968667	0.422821	0.782831	0.948216	0.956462	-0.0642211
182	1-dodecanoyl-glycero-3-phosphate	0.939616			372.582	355.186	Lipids and lipid-like molecules	forward	0.0147746	0.038759	1.01847	0.0611461	0.514375	0.381191	-1.39142
183	Isogenistein 7-glucoside	0.93959			198.637	433.111	Phenylpropanoids and polyketides	forward	0.033438	0.0212396	1.00531	0.0983119	0.569427	1.57432	0.654729
184	Oxyacanthine	0.939444			333.232	609.302	Organoheterocyclic compounds	forward	0.00888363	0.00750763	0.0577517	0.849378	0.96281	1.18328	0.242792
185	Oxolan-3-one	0.939165			380.957	87.0444	Organoheterocyclic compounds	forward	1.12256	0.63279	1.72534	0.0170841	0.423791	1.77399	0.826998
186	2-Hydroxyadenine	0.938773			240.673	152.057	Organoheterocyclic compounds	forward	0.750186	0.78103	1.01206	0.939612	0.984064	0.960508	-0.0581298
187	(?±)-erythro-Isoleucine	0.938736			318.401	132.102	Organic acids and derivatives	forward	0.309076	0.736767	1.10436	0.344289	0.75933	0.419503	-1.25325
188	Picolinic acid	0.9386			54.6808	128.071	Organoheterocyclic compounds	forward	0.0934114	0.092203	0.136506	0.920625	0.980785	1.01311	0.0187849
189	D-Glutamine	0.938171			382.762	147.076	Organic acids and derivatives	forward	0.978254	1.35569	0.271644	0.232612	0.682636	0.721594	-0.470741
190	Acetylcholine	0.937427			262.239	146.117	Organic nitrogen compounds	forward	0.24788	0.443668	1.43242	0.0267693	0.436687	0.558706	-0.839838
191	Indoleacetaldehyde	0.935348			36.3543	160.075	Organoheterocyclic compounds	forward	0.11682	0.137922	0.382009	0.481698	0.84179	0.846999	-0.239568
192	Xanthotoxol glucoside	0.934903			320.458	365.084	Phenylpropanoids and polyketides	forward	0.0323995	0.0549298	2.41857	0.000384492	0.239372	0.589836	-0.761615
193	Dihydrobiopterin	0.934901			285.295	240.108	Organoheterocyclic compounds	forward	0.0501598	0.0482247	0.408564	0.919882	0.980694	1.04013	0.0567585
194	N-Methyl-a-aminoisobutyric acid	0.934671			292.5	118.086	Organic acids and derivatives	forward	4.03071	6.66506	1.05743	0.0511212	0.489991	0.604752	-0.725585
195	Isoleucyl-Tyrosine	0.933214			423.418	295.164	Organic acids and derivatives	forward	0.0246548	0.347658	1.42272	0.17339	0.643887	0.0709168	-3.81773
196	1,2,3,4,5,6-Hexahydro-7H-cyclopenta[b]pyridin-7-one	0.933207			258.005	138.091	Organoheterocyclic compounds	forward	0.151725	0.150236	0.429978	0.953626	0.987187	1.00991	0.0142224
197	Sphingosine	0.932721			69.8107	300.289	Organic nitrogen compounds	forward	2.72228	3.06731	1.06306	0.793086	0.950205	0.887515	-0.172157
198	Beta-Guanidinopropionic acid	0.931925			409.301	132.077	Organic nitrogen compounds	forward	0.0903182	0.0800993	0.782034	0.535314	0.86595	1.12758	0.173227
199	1,4-Dideoxy-1,4-imino-D-ribitol	0.931023			83.593	134.081	Organoheterocyclic compounds	forward	0.156833	0.16013	0.142745	0.885245	0.971021	0.979408	-0.030018
200	2'-Deoxymugineic acid	0.930891			390.567	305.134	Organic acids and derivatives	forward	0.0333881	0.0355569	0.803897	0.644911	0.919136	0.939004	-0.0907966
201	Cytidine	0.930286			248.539	244.092	Nucleosides, nucleotides, and analogues	forward	0.264717	0.308325	0.164486	0.500167	0.8525	0.858565	-0.220001
202	Pterosin J	0.930063			249.536	253.096	Benzenoids	forward	0.0336079	0.0386338	1.10878	0.302361	0.732629	0.86991	-0.201061
203	18R-hydroxy-5Z,8Z,11Z,14Z,16E-eicosapentaenoic acid	0.929619			251.271	336.252	Lipids and lipid-like molecules	forward	0.087576	0.0981593	0.507581	0.390113	0.787875	0.892182	-0.16459
204	N-Acetyl-L-phenylalanine	0.929296			304.043	208.096	Organic acids and derivatives	forward	0.103669	0.110052	0.647354	0.704411	0.93728	0.942008	-0.0861882
205	Methyl 6-O-galloyl-beta-D-glucopyranoside	0.929194			296.245	347.094	Benzenoids	forward	0.076069	0.0783242	0.470685	0.94575	0.98535	0.971207	-0.0421496
206	L-Lysine	0.929038			524.091	147.113	Organic acids and derivatives	forward	0.915787	0.952802	0.321839	0.871951	0.967567	0.961151	-0.0571643
207	Phenylalanyl-Alanine	0.928393			242.234	237.123	Organic acids and derivatives	forward	0.0598294	0.0715512	0.897945	0.336561	0.756985	0.836176	-0.258121
208	LysoPE(16:1(9Z)/0:0)	0.928349			219.23	452.275	Lipids and lipid-like molecules	forward	0.166576	0.114843	1.66285	0.115941	0.581676	1.45047	0.536517
209	N-Acetylglutamine	0.927716			324.972	189.087	Organic acids and derivatives	forward	0.145037	0.10934	0.415493	0.614626	0.90245	1.32647	0.407592
210	Gyromitrin	0.927527			12.2425	101.071	Organic nitrogen compounds	forward	0.261219	0.347175	0.986012	0.211817	0.667933	0.752414	-0.410401
211	(Z,Z)-2-Methyl-5-(8,11,14-pentadecatrienyl)-1,3-benzenediol	0.927264			24.2941	329.246		forward	0.0229405	0.0271108	1.62778	0.0504788	0.489172	0.846176	-0.24097
212	3-Methyldioxyindole	0.926646			35.5714	164.074	Organoheterocyclic compounds	forward	0.365633	0.788984	1.3109	0.139407	0.611174	0.463423	-1.1096
213	Vinylacetylglycine	0.926517			323.42	144.065	Organic acids and derivatives	forward	0.0987689	0.102736	0.0765683	0.829857	0.958694	0.961382	-0.0568176
214	N-Jasmonoylisoleucine	0.926325			299.168	324.216	Organic acids and derivatives	forward	0.00814674	0.0259426	0.815297	0.253622	0.69929	0.314029	-1.67103
215	Vestitone 7-glucoside	0.926146			330.62	435.163	Phenylpropanoids and polyketides	forward	0.00520654	0.00588882	0.242149	0.733889	0.942462	0.884139	-0.177654
216	Norcapsaicin	0.926086			298.576	292.19	Benzenoids	forward	0.0171607	0.0231069	1.56633	0.049679	0.48678	0.742667	-0.429213
217	(-)-3-Cyanomethyl-3-hydroxy-1H-indol-2(3H)-one	0.92455			72.5513	189.065	Organoheterocyclic compounds	forward	0.0907293	0.0994256	0.0785624	0.701962	0.93728	0.912535	-0.132049
218	6-Hydroxy-1H-indole-3-acetamide	0.924212			54.8727	191.085	Organoheterocyclic compounds	forward	0.366992	0.777432	0.711958	0.371739	0.775146	0.472057	-1.08297
219	Mesobilirubinogen	0.923345			332.853	593.328	Organoheterocyclic compounds	forward	0.0260704	0.0175211	0.272494	0.659639	0.922765	1.48795	0.573322
220	L-trans-4-Methyl-2-pyrrolidinecarboxylic acid	0.923169			368.06	130.086	Organic acids and derivatives	forward	0.514029	0.409144	1.24576	0.0763042	0.54704	1.25635	0.329242
221	Quinone	0.923133			399.644	109.029	Organic oxygen compounds	forward	0.0101601	0.0424461	1.25303	0.109735	0.578592	0.239366	-2.06271
222	Nerolidol 3-O-[a-L-Rhamnopyranosyl-(1->4)-a-L-rhamnopyranosyl-(1->2)-b-D-glucopyranoside]	0.922933			235.775	677.369	Organic oxygen compounds	forward	0.0107706	0.00983413	0.224872	0.805951	0.952672	1.09522	0.131223
223	(9S,10E,12Z,15Z)-9-Hydroxy-10,12,15-octadecatrienoic acid	0.922333			165.097	277.215	Lipids and lipid-like molecules	forward	0.415166	0.334967	0.739981	0.240581	0.689138	1.23942	0.309667
224	11-Dehydro-thromboxane B2	0.92227			215.756	369.223	Lipids and lipid-like molecules	forward	0.0287453	0.044152	1.53833	0.0688488	0.525999	0.651054	-0.619151
225	8-Hydroxycarteolol	0.920949			414.556	309.18	Organoheterocyclic compounds	forward	0.00350228	0.0347898	1.61891	0.153581	0.623784	0.10067	-3.3123
226	Glutaminylproline	0.919857			326.621	244.129	Organic acids and derivatives	forward	0.158916	0.211682	0.997167	0.403431	0.794984	0.750727	-0.41364
227	4-Pyridoxic acid	0.919476			38.6638	184.06	Organoheterocyclic compounds	forward	9.15675	11.2746	0.568549	0.425547	0.814019	0.812158	-0.300167
228	Benzaldehyde	0.919401			220.982	107.049	Benzenoids	forward	0.0833049	0.0767207	0.498238	0.567859	0.881811	1.08582	0.118786
229	o-Xylene	0.917586			32.4198	107.086	Benzenoids	forward	0.403295	0.412078	0.179713	0.876986	0.968404	0.978684	-0.0310843
230	Pulmatin	0.917136			150.046	417.117	Benzenoids	forward	0.147911	0.0868849	0.728867	0.21601	0.672517	1.70238	0.767552
231	4-Trimethylammoniobutanal	0.917			259.521	130.123	Organic oxygen compounds	forward	0.300353	0.198746	1.03984	0.232064	0.682636	1.51124	0.595733
232	2,4,6-trihydroxy-2-[(4-hydroxyphenyl)methyl]-2,3-dihydro-1-benzofuran-3-one	0.916593			96.8435	271.059		forward	0.277749	0.243332	0.550991	0.4479	0.824087	1.14144	0.190856
233	Lupulone	0.914655			155.466	415.28	Organic oxygen compounds	forward	0.0818084	0.0820754	0.488585	0.991259	0.997374	0.996747	-0.00470099
234	Lysyl-Leucine	0.914025			533.478	260.196	Organic acids and derivatives	forward	0.381897	0.103894	2.06169	0.0196665	0.423791	3.67584	1.87807
235	5-[2H-Pyrrol-4-(3H)-ylidenemethyl]-2-furanmethanol	0.912878			286.106	178.086	Organoheterocyclic compounds	forward	0.0261572	0.0250121	0.00395514	0.816344	0.955187	1.04578	0.0645779
236	L-Hypoglycin A	0.912612			336.794	142.086	Organic acids and derivatives	forward	0.0894632	0.0849903	0.301367	0.66926	0.925447	1.05263	0.0739953
237	gamma-Calacorene	0.91205			160.549	201.163	Lipids and lipid-like molecules	forward	0.629814	0.614906	0.119084	0.861052	0.965059	1.02424	0.0345602
238	1H-Indole-3-acetamide	0.911543			289.691	175.086	Organoheterocyclic compounds	forward	0.210646	0.234439	1.17731	0.20207	0.662631	0.89851	-0.154394
239	Racemethionine	0.908828			294.923	150.058	Organic acids and derivatives	forward	2.81365	3.83397	1.09253	0.230112	0.680863	0.733873	-0.446397
240	Trimethylaminoacetone	0.908785			223.935	116.107	Organic oxygen compounds	forward	1.20021	0.801359	0.608645	0.376612	0.778708	1.49772	0.582772
241	Tiglylglycine	0.908702			289.071	158.081	Organic acids and derivatives	forward	0.262534	0.293904	0.15231	0.743821	0.944387	0.893264	-0.162842
242	Enalaprilat	0.908495			423.015	349.175	Organic acids and derivatives	forward	0.0420494	0.0405439	0.235516	0.915841	0.979762	1.03713	0.0526027
243	Apiin	0.90815			198.656	565.155	Phenylpropanoids and polyketides	forward	0.0664521	0.0452996	0.945548	0.153743	0.623784	1.46694	0.552814
244	Isosalicin	0.907919			83.9615	287.113	Organooxygen compounds	forward	5.53333	4.30474	1.12323	0.546639	0.870436	1.2854	0.362222
245	9-Hydroxy-4-methoxypsoralen 9-glucoside	0.907302			326.339	395.094	Phenylpropanoids and polyketides	forward	0.00314317	0.0223588	1.69573	0.0555418	0.505915	0.140579	-2.83055
246	2,3-Dihydroxy-1-(4-hydroxy-3-methoxyphenyl)-1-propanone	0.907066			283.787	213.077	Organic oxygen compounds	forward	0.0376242	0.0340514	0.264635	0.530842	0.864984	1.10492	0.143946
247	3,4-Dihydrocadalene	0.905753			32.5925	201.163	Lipids and lipid-like molecules	forward	0.20438	0.229956	0.393025	0.403387	0.794984	0.888775	-0.170109
248	Taurine	0.905216			304.881	126.022	Organic acids and derivatives	forward	0.546137	4.00867	1.3438	0.290897	0.726272	0.136239	-2.87579
249	(S,E)-Zearalenone	0.90458			422.026	319.151	Phenylpropanoids and polyketides	forward	0.340734	0.277384	1.21942	0.156803	0.626861	1.22838	0.29676
250	2,4-Dimethyloxazole	0.903967			354.622	98.0603	Organoheterocyclic compounds	forward	0.252143	0.12038	0.547321	0.364743	0.769918	2.09455	1.06664
251	Pyridoxal	0.903428			251.792	168.065	Organoheterocyclic compounds	forward	0.159877	0.190528	1.70333	0.0850386	0.556029	0.839126	-0.253041
252	Glycylleucine	0.90333			293.506	189.123	Organic acids and derivatives	forward	0.282185	0.241858	0.857991	0.616615	0.904019	1.16674	0.222479
253	Galactinol	0.90326			338.594	371.142	Organic oxygen compounds	forward	0.0244828	0.0199945	0.146529	0.596855	0.896014	1.22448	0.292168
254	Linoleoyl ethanolamide	0.903034			33.8635	324.289	Organic nitrogen compounds	forward	6.90605	4.12999	0.982899	0.208114	0.665299	1.67217	0.741722
255	20-Carboxy-leukotriene B4	0.901671			460.507	389.191	Lipids and lipid-like molecules	forward	0.010467	0.0362983	0.883844	0.24671	0.695016	0.288361	-1.79405
256	Acetyl-N-formyl-5-methoxykynurenamine	0.901516			686.322	265.115	Organic oxygen compounds	forward	0.0187468	0.0185795	0.0925847	0.939309	0.984064	1.00901	0.0129383
257	Tryptophyl-Arginine	0.900603			416.025	361.196	Organic acids and derivatives	forward	0.0486945	0.0395622	0.321465	0.703976	0.93728	1.23083	0.299636
258	5-Aminopentanal	0.900592			257.63	102.092	Organic oxygen compounds	forward	0.0732988	0.0750418	0.127999	0.879087	0.969511	0.976773	-0.0339051
259	Moupinamide	0.900412			257.059	314.142	Benzenoids	forward	0.135816	0.142717	0.409803	0.833783	0.958789	0.951649	-0.0714993
260	Musanolone E	0.900201			384.21	305.084	Benzenoids	forward	0.0859018	0.0248406	1.92338	0.00151276	0.328784	3.45812	1.78999
261	L-Leucine	0.900119			344.887	132.102	Organic acids and derivatives	forward	0.306864	1.46638	2.61884	0.00245802	0.374407	0.209266	-2.25659
262	5-Aminopentanoic acid	0.899829			394.034	118.086	Organic acids and derivatives	forward	42.3263	45.8656	0.241204	0.539256	0.868206	0.922832	-0.11586
263	Lutein	0.899776			31.7852	568.426	Lipids and lipid-like molecules	forward	0.179646	0.200746	0.957205	0.40013	0.793618	0.894893	-0.160213
264	N-Acetyldopamine	0.899001			263.158	196.097	Benzenoids	forward	0.082213	0.118689	1.24347	0.0845696	0.556029	0.692676	-0.529747
265	5-(2-Furanyl)-3,4-dihydro-2H-pyrrole	0.898917			223.179	136.076	Organoheterocyclic compounds	forward	0.0689533	0.107811	2.40209	0.000761589	0.273723	0.639578	-0.644807
266	3-Methyl-2-cyclopenten-1-one	0.89778			32.9537	97.0651	Organooxygen compounds	forward	0.0646832	0.0753325	0.852136	0.315667	0.743382	0.858636	-0.219882
267	Edulinine	0.897291			369.876	292.138	Organoheterocyclic compounds	forward	0.0341524	0.0419042	1.14336	0.0822053	0.553561	0.81501	-0.29511
268	Salsolinol	0.897154			268.88	180.102	Organoheterocyclic compounds	forward	0.321589	0.346805	0.0570198	0.717265	0.93728	0.927292	-0.108905
269	Rubraflavone C	0.895502			431.423	491.241	Phenylpropanoids and polyketides	forward	0.022158	0.0162381	0.677576	0.580441	0.888558	1.36457	0.448444
270	Glycerophosphocholine	0.894981			186.907	258.108	Lipids and lipid-like molecules	forward	1.35221	1.66325	1.6844	0.0397854	0.472154	0.812994	-0.298684
271	Genipin	0.894884			54.0299	227.092	Lipids and lipid-like molecules	forward	0.00814733	0.0133253	0.816066	0.239399	0.687505	0.611418	-0.709768
272	Octadecanamide	0.893784			110.84	284.294	Lipids and lipid-like molecules	forward	0.166153	0.204851	1.14274	0.570227	0.883164	0.811092	-0.302062
273	Allysine	0.893749			339.502	146.081	Organic acids and derivatives	forward	0.877939	0.622978	0.794189	0.252135	0.698223	1.40926	0.494938
274	Thiomorpholine 3-carboxylate	0.893392			225.283	148.042	Organic acids and derivatives	forward	0.0150443	0.00483917	0.684195	0.0441776	0.472154	3.10887	1.63639
275	2-Acetylpyrazine	0.892406			18.696	123.055	Organooxygen compounds	forward	0.0262062	0.0266316	0.384789	0.822563	0.955915	0.984024	-0.0232346
276	2-Oxoarginine	0.891787			338.613	174.087	Organic acids and derivatives	forward	0.16371	0.187145	0.41525	0.632304	0.912176	0.874777	-0.193013
277	Linalool 3,7-oxide beta-primeveroside	0.891735			406.132	465.234	Organic oxygen compounds	forward	0.00199816	0.00281586	1.25872	0.126008	0.595689	0.709607	-0.494909
278	Glycine	0.891396			372.596	76.0398	Organic acids and derivatives	forward	0.169906	0.210289	0.55917	0.61676	0.904019	0.807963	-0.307639
279	Ethyl acetate	0.890572			54.6401	89.0712	Organic acids and derivatives	forward	0.0174153	0.0184162	0.393739	0.845641	0.961736	0.945655	-0.0806142
281	5,6-Dihydroxyindole	0.889494			75.8317	150.055	Organoheterocyclic compounds	forward	1.10689	1.13853	0.16771	0.931613	0.98247	0.972215	-0.0406525
282	Norcotinine	0.889273			257.755	163.086	Organoheterocyclic compounds	forward	0.0317686	0.0346993	0.495693	0.547552	0.87051	0.91554	-0.127305
283	Dhurrin	0.889249			352.748	334.092	Organic oxygen compounds	forward	0.166449	0.106762	0.591308	0.386539	0.785445	1.55907	0.640687
284	Cholic acid	0.889058			213.129	431.276	Lipids and lipid-like molecules	forward	0.0716474	0.0392488	1.61806	0.152026	0.622364	1.82547	0.868265
285	8-Carboxymethyldihydrochelerythrine	0.888557			23.4225	408.146	Alkaloids and derivatives	forward	0.00041036	0.000100412	0.317794	0.375826	0.77773	4.08676	2.03096
286	O-propanoyl-carnitine	0.888318			421.605	218.138	Lipids and lipid-like molecules	forward	0.0151396	0.0426357	0.881601	0.181832	0.651778	0.355091	-1.49374
287	18-Nor-4(19),8,11,13-abietatetraene	0.88826			236.832	255.21	Lipids and lipid-like molecules	forward	0.100584	0.110825	0.664638	0.820093	0.955335	0.907596	-0.139878
288	3-Hydroxy-N-methylcoclaurine	0.88815			336.498	316.153	Organoheterocyclic compounds	forward	0.00371021	0.0208027	0.695088	0.217262	0.673025	0.178352	-2.4872
289	N-(4,5-Dihydro-1-methyl-4-oxo-1H-imidazol-2-yl)alanine	0.887864			284.696	186.087	Organic acids and derivatives	forward	0.108132	0.14518	0.815299	0.280288	0.717145	0.744816	-0.425043
290	Calcitriol	0.887856			33.0498	399.325	Lipids and lipid-like molecules	forward	1.26437	1.25188	0.196643	0.918333	0.98005	1.00998	0.0143207
291	(3xi,6xi)-Cyclo(alanylvalyl)	0.887612			386.056	171.113	Organic acids and derivatives	forward	0.362128	0.324012	0.333181	0.624073	0.908304	1.11764	0.160454
292	6-Deoxyfagomine	0.886616			280.159	132.102	Organoheterocyclic compounds	forward	18.3913	28.21	2.00352	0.00870818	0.413498	0.651945	-0.617179
293	Valyl-Proline	0.886082			378.061	215.139	Organic acids and derivatives	forward	0.139112	0.25954	2.02777	0.051642	0.49194	0.535994	-0.899712
294	(2S,2'S)-Pyrosaccharopine	0.884791			344.731	259.128		forward	0.0520054	0.0657	0.708933	0.505643	0.853159	0.791559	-0.337231
295	N-Acetylvaline	0.884249			263.228	160.097	Organic acids and derivatives	forward	0.189177	0.26699	1.20258	0.149797	0.620699	0.708553	-0.497052
296	(2E)-Decenoyl-ACP	0.884085			231.435	130.086	Organic acids and derivatives	forward	0.0423409	0.0456289	0.208036	0.674724	0.9279	0.92794	-0.107897
297	Betaine aldehyde	0.883581			190.364	102.092	Organic nitrogen compounds	forward	0.244882	0.233836	0.205151	0.762304	0.946605	1.04724	0.0665894
298	1-(1-Pyrrolidinyl)-2-butanone	0.883503			33.2416	142.122	Organoheterocyclic compounds	forward	0.0658987	0.0631162	0.273444	0.663884	0.924037	1.04408	0.0622384
299	2-Amino-1,7,9-trimethylimidazo[4,5-g]quinoxaline	0.882312			69.5395	228.123	Organoheterocyclic compounds	forward	0.287604	0.36335	0.786185	0.359065	0.766694	0.791536	-0.337273
300	Brassicasterol	0.882068			94.3708	381.35	Lipids and lipid-like molecules	forward	0.0858039	0.0745209	0.0405741	0.477642	0.840152	1.15141	0.203397
301	N-Carboxyethyl-g-aminobutyric acid	0.881593			405.721	176.092	Organic acids and derivatives	forward	2.75679	2.64796	0.329434	0.721715	0.93728	1.0411	0.0581097
302	Dehydrocarpaine I	0.881233			295.29	477.367	Phenylpropanoids and polyketides	forward	0.0245855	4.43527e-05	2.44628	0.179152	0.648927	554.317	9.11457
303	Alanyl-Arginine	0.880885			420.749	246.156	Organic acids and derivatives	forward	0.486157	0.480215	0.287746	0.972324	0.991475	1.01237	0.017743
304	2,6-Toluenediamine	0.880186			247.635	123.092	Benzenoids	forward	0.059909	0.0725214	0.932592	0.209604	0.666158	0.826088	-0.275633
305	2-Methylpiperidine	0.879895			261.674	100.112	Organoheterocyclic compounds	forward	0.0973324	0.0868599	1.04492	0.391079	0.788213	1.12057	0.164229
306	Threoninyl-Phenylalanine	0.879481			334.363	267.133	Organic acids and derivatives	forward	0.0753676	0.0716114	0.12442	0.884479	0.971021	1.05245	0.0737551
307	Licochalcone B	0.878916			603.322	287.091	Phenylpropanoids and polyketides	forward	0.0648836	0.0624855	0.577438	0.579738	0.88817	1.03838	0.054333
308	O-Acetylethanolamine	0.878689			60.9644	104.071	Organic acids and derivatives	forward	0.112164	0.121175	0.600713	0.469943	0.835781	0.925639	-0.111478
309	Alpha-dimorphecolic acid	0.87855			120.663	279.231	Lipids and lipid-like molecules	forward	0.0838106	0.158859	2.46533	0.00598173	0.405641	0.527577	-0.922546
310	(2R,3R,4R)-2-Amino-4-hydroxy-3-methylpentanoic acid	0.87814			69.79	148.097	Organic acids and derivatives	forward	0.135126	0.111171	0.464088	0.454756	0.826511	1.21549	0.281532
312	Alanyl-Tyrosine	0.877925			292.729	253.116	Organic acids and derivatives	forward	0.0611149	0.05458	0.343025	0.776216	0.947177	1.11973	0.163151
313	4-Hydroxymandelonitrile	0.877225			196.482	150.055	Benzenoids	forward	0.0621767	0.0548696	0.761217	0.60452	0.897115	1.13317	0.180366
314	Yuccaol C	0.876701			462.237	543.132	Phenylpropanoids and polyketides	forward	0.00856225	0.0172106	1.28272	0.104595	0.575399	0.4975	-1.00723
315	N-Acetylvanilalanine	0.876452			365.382	254.101	Organic acids and derivatives	forward	0.496027	0.570261	0.746532	0.438018	0.820075	0.869824	-0.201204
316	1,3-Dimethyluracil	0.876163			108.375	141.066	Organoheterocyclic compounds	forward	0.0782411	0.10304	1.22637	0.126422	0.595689	0.759326	-0.397208
317	Norvaline	0.875922			361.789	118.086	Organic acids and derivatives	forward	0.465397	1.41414	2.25673	0.0246297	0.436206	0.329102	-1.6034
318	2-Amino-3-methylbenzoate	0.87557			248.75	152.07	Benzenoids	forward	0.138109	0.22159	1.59736	0.0155636	0.423791	0.623266	-0.682079
319	beta-Vatirenene	0.875099			30.5038	203.179	Lipids and lipid-like molecules	forward	0.143119	0.148279	0.0481647	0.83294	0.958695	0.965201	-0.0510987
320	2-Dodecanone	0.874859			222.605	285.242	Organic oxygen compounds	forward	0.0355545	0.0336293	0.209005	0.711919	0.93728	1.05725	0.0803172
321	L-Threonine	0.874786			369.76	120.066	Organic acids and derivatives	forward	0.338752	0.582713	2.25387	0.000751516	0.273723	0.581335	-0.782558
322	5-Aminopentanamide	0.874148			350.215	117.102	Organic acids and derivatives	forward	0.151784	0.175219	0.535334	0.542484	0.868807	0.86625	-0.207145
323	1,2,3,4,Tetrahydro-1,5,7-trimethylnapthalene	0.873954			31.7818	175.148	Benzenoids	forward	0.354483	0.376316	0.23243	0.652893	0.920858	0.941983	-0.0862278
324	4-Hydroxybenzaldehyde	0.873842			312.594	123.044	Organic oxygen compounds	forward	0.0615259	0.0570142	0.967802	0.92326	0.981729	1.07913	0.109874
325	Morphine	0.8738			318.647	286.139	Alkaloids and derivatives	forward	0.0470673	0.0722874	0.903857	0.260251	0.704896	0.651114	-0.619018
326	5-Methylcytidine	0.873565			248.466	258.108	Nucleosides, nucleotides, and analogues	forward	0.0351741	0.0427601	0.457755	0.598223	0.896014	0.82259	-0.281754
327	Linatine	0.872356			383.378	260.123	Organic acids and derivatives	forward	0.276441	0.294721	0.282483	0.675591	0.928809	0.937975	-0.0923787
328	N-Butyrylglycine	0.871126			103.412	146.081	Organic acids and derivatives	forward	0.632526	0.740657	0.498215	0.426723	0.81467	0.854007	-0.22768
329	2-Diethylaminoethanol	0.870937			225.085	118.123	Organic nitrogen compounds	forward	0.239591	0.142086	0.0671745	0.387921	0.785525	1.68624	0.753807
330	Butyrylcarnitine	0.870513			249.266	232.154	Lipids and lipid-like molecules	forward	0.0631831	0.100052	1.69554	0.00616968	0.405641	0.631501	-0.663142
331	N-Methyltryptamine	0.870484			195.482	175.123	Organoheterocyclic compounds	forward	0.132815	0.134865	0.332245	0.93692	0.983794	0.984803	-0.0220936
332	[10]-Gingerdione	0.8684			52.0156	349.237	Benzenoids	forward	0.20227	0.108666	0.987349	0.192145	0.659316	1.8614	0.896386
333	Methyl phenylacetate	0.866568			219.317	151.075	Benzenoids	forward	0.0249494	0.0439071	1.04556	0.308653	0.736203	0.568232	-0.815448
334	Olomoucine	0.866215			415.789	299.159	Organoheterocyclic compounds	forward	0.0252966	0.336052	0.568763	0.226237	0.677702	0.0752759	-3.73167
335	Riboflavin reduced	0.865498			365.329	379.159	Organoheterocyclic compounds	forward	0.0179733	0.0184607	0.051611	0.914472	0.979152	0.973595	-0.0386062
336	Phenylacetylglycine	0.865144			365.61	194.081	Organic acids and derivatives	forward	0.0209065	0.0269864	1.42999	0.0441088	0.472154	0.774706	-0.368279
337	2,6-Dimethylaniline	0.864814			167.796	122.096	Benzenoids	forward	0.261435	0.285211	0.611174	0.82741	0.95847	0.916635	-0.125581
338	L-1,2,3,4-Tetrahydro-beta-carboline-3-carboxylic acid	0.86479			265.021	217.097	Organoheterocyclic compounds	forward	0.0298544	0.0465806	1.77122	0.0337293	0.44954	0.64092	-0.641784
339	N-Cyclopropyl-trans-2-cis-6-nonadienamide	0.864644			191.309	194.154	Lipids and lipid-like molecules	forward	0.0823708	0.104782	1.75948	0.0329675	0.446678	0.786112	-0.347193
340	4-tert-Butylphenol	0.862811			17.7854	151.098	Benzenoids	forward	0.0579217	0.0460223	0.396561	0.594346	0.894914	1.25856	0.331771
341	Linoleamide	0.862211			66.9077	280.263	Lipids and lipid-like molecules	forward	0.648088	1.11081	1.7235	0.107153	0.578155	0.583439	-0.777346
342	1,2-Dihydro-1,1,6-trimethylnaphthalene	0.861916			67.1869	173.128	Benzenoids	forward	0.530535	0.153524	1.58197	0.072397	0.532653	3.45571	1.78898
343	Methyldopa	0.861032			385.116	212.091	Phenylpropanoids and polyketides	forward	0.333339	0.376668	0.980935	0.459327	0.828541	0.884968	-0.176302
344	2-Hydroxy-7-methoxy-2H-1,4-benzoxazin-3(4H)-one	0.856772			297.504	196.06	Organoheterocyclic compounds	forward	0.175492	0.209894	1.29802	0.160956	0.630839	0.836096	-0.258259
345	Tsangane L 3-glucoside	0.856033			381.252	375.234	Lipids and lipid-like molecules	forward	0.0219534	0.0254403	0.206601	0.738523	0.943419	0.86294	-0.212669
346	3-Methylhistidine	0.854807			389.609	170.092	Organic acids and derivatives	forward	0.664942	1.02368	1.4169	0.0870346	0.556936	0.649557	-0.622471
347	(3beta,5alpha,6beta,22E,24R)-23-Methylergosta-7,22-diene-3,5,6-triol	0.854505			30.9071	445.366	Lipids and lipid-like molecules	forward	0.585619	0.717597	1.28091	0.0619073	0.51586	0.816084	-0.293211
348	Cytokinin B	0.854284			342.262	226.107	Organoheterocyclic compounds	forward	0.723137	0.871806	1.16898	0.0715862	0.531625	0.829471	-0.269737
349	Piperine	0.85357			227.249	327.169	Alkaloids and derivatives	forward	0.0465052	0.0507293	0.123466	0.69371	0.933165	0.916734	-0.125425
350	5-Acetyl-2,4-dimethyloxazole	0.853257			56.1116	140.07	Organoheterocyclic compounds	forward	0.233113	0.204023	0.413239	0.646461	0.919581	1.14258	0.192297
351	2-Acetyl-3-ethylpyrazine	0.853256			245.74	151.087	Organooxygen compounds	forward	0.0390695	0.0395696	0.0108928	0.957704	0.987721	0.987364	-0.0183467
352	L-Aspartic acid	0.853224			420.731	134.045	Organic acids and derivatives	forward	0.0413503	0.0488513	0.16608	0.643076	0.918549	0.846453	-0.240498
353	lysoPC(6:0)	0.852723			401.916	356.18	Lipids and lipid-like molecules	forward	0.0197629	0.0201261	0.14242	0.928007	0.981781	0.981954	-0.0262728
354	2-Methylpyrrole	0.852177			394.07	82.0656	Organoheterocyclic compounds	forward	0.0862654	0.0945842	0.381091	0.421815	0.811394	0.912048	-0.132818
355	Suberylglycine	0.85166			229.291	232.117	Organic acids and derivatives	forward	0.049169	0.0593735	1.13772	0.297277	0.730487	0.828131	-0.272069
356	7,8-Dihydroneopterin	0.851045			255.489	256.103	Organoheterocyclic compounds	forward	0.0304221	0.0332795	0.0727296	0.760053	0.945629	0.914139	-0.129514
357	2,3-Dihydro-6-methyl-5-(5-methyl-2-furanyl)-1H-pyrrolizine	0.850989			33.0709	202.122	Organoheterocyclic compounds	forward	0.237696	0.28593	1.32588	0.234004	0.683212	0.831308	-0.266545
358	N5-(4-Methoxybenzyl)glutamine	0.850506			387.773	267.133	Organic acids and derivatives	forward	6.76353	7.46876	0.0358568	0.721409	0.93728	0.905576	-0.143093
359	Tetraacetylethylenediamine	0.849535			325.341	229.118	Organic acids and derivatives	forward	0.170608	0.204663	0.615658	0.562019	0.879051	0.833604	-0.262566
360	Asparaginyl-Proline	0.848695			418.906	230.102	Organic acids and derivatives	forward	0.170396	0.24856	1.09815	0.47495	0.837759	0.68553	-0.544708
361	Isobutyrylglycine	0.848564			146.794	146.081	Organic acids and derivatives	forward	0.176002	0.204142	0.86881	0.297721	0.730487	0.862152	-0.213985
362	Histidinal	0.848465			330.408	140.082	Organic nitrogen compounds	forward	0.0604737	0.0553669	0.799617	0.804496	0.952524	1.09224	0.127285
363	Prunin 6''-O-gallate	0.848104			327.093	587.136	Phenylpropanoids and polyketides	forward	0.00810942	0.00964162	0.504774	0.621622	0.907087	0.841084	-0.249678
364	N-trans-Feruloyloctopamine	0.847824			374.894	330.136	Phenylpropanoids and polyketides	forward	0.0141357	0.484334	1.76187	0.205807	0.663081	0.0291857	-5.09859
365	N-Hexadecanoylpyrrolidine	0.84726			64.6817	310.309	Organoheterocyclic compounds	forward	0.12273	0.0824304	0.113222	0.45627	0.826511	1.4889	0.574244
366	o-Ethyltoluene	0.846459			380.567	121.101	Benzenoids	forward	0.00433774	0.00571656	0.594609	0.383361	0.784549	0.758803	-0.398203
367	Muramic acid	0.846423			418.492	252.107	Organic oxygen compounds	forward	0.689514	0.59079	0.248318	0.581655	0.88872	1.1671	0.222934
368	LysoPE(18:3(6Z,9Z,12Z)/0:0)	0.846375			218.547	476.275	Lipids and lipid-like molecules	forward	0.0219925	0.0202805	0.659782	0.519108	0.858899	1.08442	0.116919
369	3,4-Dihydro-5-(5-methyl-2-furanyl)-2H-pyrrole	0.846092			35.6925	150.091	Organoheterocyclic compounds	forward	0.0437873	0.0467102	0.0249829	0.69316	0.933165	0.937425	-0.0932246
370	4,5-Dimethyloxazole	0.845668			299.51	98.0715	Organoheterocyclic compounds	forward	0.0791302	0.0795762	0.300207	0.985975	0.996009	0.994396	-0.00810783
371	L-Acetylcarnitine	0.844617			318.147	204.123	Lipids and lipid-like molecules	forward	0.194161	0.184141	0.71965	0.900431	0.975264	1.05442	0.0764449
372	Isobutyryl-L-carnitine	0.844455			375.087	232.148	Lipids and lipid-like molecules	forward	0.110583	0.17277	1.30576	0.148128	0.61944	0.64006	-0.643722
373	Tyrosine methylester	0.843987			288.084	196.097	Organic acids and derivatives	forward	0.0659238	0.0755803	0.876321	0.218457	0.67367	0.872235	-0.197211
374	Arginyl-Leucine	0.84396			341.341	288.203	Organic acids and derivatives	forward	0.412031	0.419996	0.241042	0.963408	0.990353	0.981036	-0.0276216
375	Epoxy-hexobarbital	0.843903			4.80902	253.118	Organoheterocyclic compounds	forward	0.011295	0.0109149	0.00696718	0.741621	0.944106	1.03482	0.0493784
376	Valyl-Glutamine	0.842992			426.713	246.144	Organic acids and derivatives	forward	0.557686	0.674981	1.52281	0.0583897	0.510228	0.826225	-0.275393
377	4-Amino-2-methylenebutanoic acid	0.842528			370.985	116.071	Organic acids and derivatives	forward	0.2547	0.202482	0.37045	0.310332	0.737295	1.25789	0.331002
378	Cotinine	0.842192			278.243	177.102	Organoheterocyclic compounds	forward	0.0302986	0.0383986	0.59079	0.23591	0.684759	0.789055	-0.341803
379	LysoPE(0:0/20:4(5Z,8Z,11Z,14Z))	0.841705			214.83	502.292	Lipids and lipid-like molecules	forward	0.056934	0.0172715	0.892258	0.330403	0.752144	3.29641	1.7209
380	Anatabine	0.840711			205.228	161.107	Organic nitrogen compounds	forward	7.90441	10.5506	1.03669	0.338499	0.756985	0.749189	-0.416598
381	N'-nitrosonornicotine	0.840369			145.224	178.097	Organoheterocyclic compounds	forward	0.213389	0.226628	0.377871	0.754748	0.944466	0.941579	-0.0868465
382	2,3-Dihydro-5-(5-methyl-2-furanyl)-1H-pyrrolizine	0.839832			228.654	188.107	Organoheterocyclic compounds	forward	0.2781	0.461327	0.3265	0.308019	0.735886	0.602828	-0.730183
383	4',5-Dihydroxy-7-methoxy-6-methylflavone	0.839689			54.0002	299.091	Phenylpropanoids and polyketides	forward	0.153004	0.161965	0.081039	0.760251	0.945629	0.944678	-0.082106
384	8-Hydroxydihydrodaidzein	0.839477			24.1422	273.075	Phenylpropanoids and polyketides	forward	0.00606396	0.0161487	0.0981365	0.40278	0.794984	0.375508	-1.41308
385	Valyl-Tyrosine	0.839227			321.736	281.149	Organic acids and derivatives	forward	0.0453047	0.0343606	1.30177	0.0551605	0.505915	1.31851	0.398904
386	Smilagenone	0.838489			33.8672	415.319	Lipids and lipid-like molecules	forward	0.603388	0.676239	0.7397	0.385624	0.785445	0.892271	-0.164447
387	Nandrolone	0.837627			164.174	275.199	Lipids and lipid-like molecules	forward	1.83672	1.76791	0.342598	0.745199	0.944443	1.03892	0.0550848
388	I-Urobilin	0.837448			298.018	591.316	Organoheterocyclic compounds	forward	0.0355859	0.25158	2.40525	0.0189584	0.423791	0.14145	-2.82164
389	N-Methylcalystegine B2	0.836699			359.977	190.097	Alkaloids and derivatives	forward	0.18288	0.198027	0.254786	0.604614	0.897115	0.923513	-0.114796
390	Anserine	0.836411			257.268	241.129	Organic acids and derivatives	forward	0.103035	0.128154	1.04778	0.207517	0.665299	0.803993	-0.314745
391	Prostaglandin D2-1-glyceryl ester	0.836349			206.908	427.265	Lipids and lipid-like molecules	forward	0.0789831	0.0922473	0.45172	0.42949	0.816876	0.85621	-0.223963
392	Dimethyl dialkyl ammonium chloride	0.836015			107.566	304.299	Organonitrogen compounds	forward	0.245812	0.285405	0.703382	0.547471	0.87051	0.861274	-0.215455
393	Sinapoylputrescine	0.835929			355.506	295.165	Phenylpropanoids and polyketides	forward	0.06324	0.127406	1.34355	0.0246015	0.436206	0.496367	-1.01052
394	3-(8,11,14-Pentadecatrienyl)phenol	0.834947			271.072	299.236	Benzenoids	forward	0.0907439	0.00521973	0.19744	0.361135	0.768374	17.3848	4.11975
395	Tyramine	0.833413			219.233	138.091	Benzenoids	forward	0.653705	0.0411455	0.451917	0.348239	0.761402	15.8877	3.98983
396	Valyl-Valine	0.833141			222.801	217.154	Organic acids and derivatives	forward	0.194669	0.290847	0.844582	0.349533	0.762102	0.669317	-0.579238
397	2-Ethylacrylic acid	0.832415			394.024	101.06	Lipids and lipid-like molecules	forward	8.65803	9.66609	0.388016	0.4156	0.805407	0.895712	-0.158894
398	3-Aminopropionaldehyde	0.832405			77.6187	74.0605	Organic oxygen compounds	forward	1.3916	1.73479	0.0603894	0.425565	0.814019	0.802172	-0.318016
399	Valyl-Phenylalanine	0.832289			370.764	265.154	Organic acids and derivatives	forward	0.101948	0.110024	1.00124	0.860496	0.965023	0.926594	-0.10999
400	6-Hydroxydopamine	0.832201			322.672	170.081	Benzenoids	forward	0.115805	0.20407	2.24462	0.000244506	0.199673	0.567477	-0.817366
401	N-Acetoxymethylflindersine	0.832085			359.099	300.125	Organoheterocyclic compounds	forward	0.00529135	0.148548	1.65848	0.186378	0.656194	0.0356204	-4.81115
402	(R)-Dihydromaleimide	0.831713			116.365	100.039	Organoheterocyclic compounds	forward	0.386553	0.481074	1.00321	0.316788	0.743976	0.80352	-0.315594
403	Homoarecoline	0.831343			472.857	170.117	Alkaloids and derivatives	forward	0.0749272	0.0535666	0.913054	0.136048	0.60802	1.39877	0.484157
404	Capryloylglycine	0.831073			356.37	202.143	Organic acids and derivatives	forward	0.0512019	0.060273	0.881887	0.183847	0.654576	0.8495	-0.235315
405	Benzoyl ecgonine	0.830987			281.51	290.138	Benzenoids	forward	0.0115226	0.0136493	0.931395	0.273418	0.713364	0.844187	-0.244365
406	N-Acetyl-L-methionine	0.830429			81.1946	192.069	Organic acids and derivatives	forward	0.0468555	0.077974	0.134509	0.425134	0.813761	0.600912	-0.734775
407	N1-Caffeoyl-N10-feruloylspermidine	0.829423			367.149	484.239		forward	0.0120039	0.0135463	0.166584	0.698913	0.937226	0.886139	-0.174395
408	Demethylated antipyrine	0.829258			124.745	175.087	Organoheterocyclic compounds	forward	0.535811	0.617591	1.32683	0.125219	0.595689	0.867584	-0.204925
409	Nicotinic acid mononucleotide	0.82902			334.017	256.081	Organic oxygen compounds	forward	0.753094	1.32134	0.42271	0.223495	0.675969	0.569947	-0.8111
410	Prolylhydroxyproline	0.828813			430.406	229.118	Organic acids and derivatives	forward	0.090148	0.0794262	0.218923	0.586993	0.890204	1.13499	0.18268
411	7-(4-Hydroxy-3-methoxyphenyl)-5-methoxy-1-phenyl-3-heptanone	0.828181			353.788	394.195	Phenylpropanoids and polyketides	forward	0.00451048	0.00496187	0.712387	0.735384	0.943169	0.909028	-0.137603
412	fluvoxamino acid	0.827259			188.162	319.128	Benzenoids	forward	0.220505	0.163384	0.0905742	0.533265	0.865435	1.34961	0.432541
413	N-Hydroxy-L-tyrosine	0.826895			289.752	198.076		forward	0.0158011	0.0658956	1.64561	0.0196205	0.423791	0.239791	-2.06015
414	Hydroxyisocaproic acid	0.826865			56.4083	133.086	Lipids and lipid-like molecules	forward	0.0697733	0.0828627	0.597297	0.36011	0.768013	0.842035	-0.248048
415	N-a-Acetyl-L-arginine	0.826745			379.42	217.129	Organic acids and derivatives	forward	1.72639	0.47679	1.46484	0.116615	0.582281	3.62086	1.85633
416	Aldosine	0.826738			298.546	255.133	Organic acids and derivatives	forward	0.350952	0.406876	1.17167	0.189522	0.657833	0.862553	-0.213315
417	Dambonitol	0.826177			210.463	209.103	Organooxygen compounds	forward	0.4281	0.247282	1.87518	0.0256655	0.436687	1.73122	0.791791
418	4-Methoxy-5-(3,7,11,15-tetramethyl-2,6,10,14-hexadecatetraenyl)-1,3-benzenediol	0.826066			47.4014	413.304	Lipids and lipid-like molecules	forward	0.660906	0.125165	1.98169	0.0871475	0.556936	5.28027	2.40061
419	Leucyl-Valine	0.825914			209.688	231.17	Organic acids and derivatives	forward	1.21455	1.88538	0.636761	0.369229	0.773503	0.644196	-0.634428
420	N-a-Acetylcitrulline	0.825205			342.036	218.113	Organic acids and derivatives	forward	0.0872198	0.110841	1.1443	0.175228	0.64506	0.786888	-0.34577
421	Leucyl-Isoleucine	0.824196			197.339	245.185	Organic acids and derivatives	forward	1.71448	2.79814	0.87307	0.343503	0.759232	0.612721	-0.706699
422	6-Acetyl-2,3-dihydro-2-(hydroxymethyl)-4(1H)-pyridinone	0.823999			180.606	170.081	Organoheterocyclic compounds	forward	0.22278	0.291583	0.67554	0.349704	0.762102	0.764035	-0.38829
423	Phenylalanyl-Isoleucine	0.82388			184.158	279.169	Organic acids and derivatives	forward	0.756076	1.16544	1.04581	0.327517	0.749192	0.64875	-0.624265
424	Valyl-Alanine	0.823286			266.683	189.123	Organic acids and derivatives	forward	0.124422	0.150067	0.816001	0.583818	0.889613	0.82911	-0.270365
425	4-Butyloxazole	0.823284			298.978	126.091	Organoheterocyclic compounds	forward	1.87829	1.88946	0.208676	0.98492	0.995918	0.994093	-0.00854795
426	Deoxycytidine	0.822766			214.892	228.098	Nucleosides, nucleotides, and analogues	forward	0.0515841	0.0889168	1.33704	0.0718965	0.531891	0.580139	-0.785529
427	Glycerol 1,3-di-(9Z,12Z-octadecadienoate) 2-(9Z-octadecenoate)	0.821194			636.245	881.754	Lipids and lipid-like molecules	forward	0.000978297	0.000777169	0.961963	0.102546	0.574013	1.2588	0.332045
428	Polyoxyethylene (600) monoricinoleate	0.820296			214.833	341.304	Lipids and lipid-like molecules	forward	0.088576	0.0976301	0.0224619	0.734302	0.942675	0.907261	-0.14041
429	Isopropylbenzene	0.820076			163.315	121.101	Benzenoids	forward	0.743902	0.700788	0.452109	0.685141	0.931815	1.06152	0.0861341
430	Tyrosyl-Valine	0.819956			384.407	281.149	Organic acids and derivatives	forward	0.331288	0.339383	0.134513	0.933948	0.983221	0.976148	-0.0348278
431	3-Dehydrosphinganine	0.819664			107.477	300.289	Organic oxygen compounds	forward	0.343398	1.20827	2.45669	0.00275061	0.384798	0.284208	-1.81498
432	Cystathionine ketimine	0.817969			324.04	204.032	Organic acids and derivatives	forward	0.0708239	0.0762828	0.660697	0.580767	0.888558	0.928438	-0.107122
433	6,7-Dihydro-2,5-dimethyl-5H-cyclopentapyrazine	0.817865			368.053	149.1	Organoheterocyclic compounds	forward	0.0818556	0.0875869	0.108056	0.88558	0.971021	0.934565	-0.097633
434	Imidazole-4-acetaldehyde	0.81768			59.9912	111.055	Organoheterocyclic compounds	forward	5.2226	3.75385	0.00353546	0.537228	0.866879	1.39127	0.476398
435	1-Cyano-2-hydroxy-3-butene	0.816047			61.9543	98.0603	Organic oxygen compounds	forward	0.0782366	0.096274	1.17623	0.145572	0.618345	0.812646	-0.299302
436	Estriol-17-glucuronide	0.815071			452.308	465.208	Lipids and lipid-like molecules	forward	0.013184	0.0171016	0.903219	0.257169	0.702981	0.770923	-0.375341
437	Hypoletin 8-gentiobioside	0.813224			220.159	431.319	Phenylpropanoids and polyketides	forward	0.0351283	0.0218212	1.25183	0.300915	0.732629	1.60982	0.686903
438	Phytosphingosine	0.812644			219.252	318.299	Organic nitrogen compounds	forward	0.0304688	0.0177282	1.20271	0.079916	0.553084	1.71866	0.781286
439	4-Hydroxy-1H-indole-3-acetonitrile	0.812586			47.0048	173.071	Organoheterocyclic compounds	forward	0.281918	0.288828	0.291132	0.920473	0.980739	0.976076	-0.0349347
440	Reticuline	0.81062			243.65	330.169	Organoheterocyclic compounds	forward	0.0679153	0.106934	1.46524	0.078411	0.549428	0.635117	-0.654905
441	Alline	0.810209			217.299	191.118	Organoheterocyclic compounds	forward	0.253064	0.315927	0.391587	0.272858	0.713113	0.80102	-0.320089
442	Cardoltriene	0.809519			48.3402	315.231	Benzenoids	forward	0.0496023	0.0119237	1.27429	0.0279533	0.436687	4.15997	2.05657
443	Ethylbenzene	0.808727			163.354	107.086	Benzenoids	forward	0.784133	0.912194	0.32448	0.441697	0.821823	0.859612	-0.218242
444	Ethylmalonic acid	0.80857			362.487	133.049	Lipids and lipid-like molecules	forward	0.0112882	0.0131892	0.175496	0.653477	0.920957	0.855863	-0.224548
445	Acetylvalerenolic acid	0.807525			433.02	315.155	Lipids and lipid-like molecules	forward	0.0308978	0.128939	1.1118	0.193415	0.66138	0.239631	-2.06111
446	Dihydroxyfumitremorgin C	0.807487			457.789	412.18	Organoheterocyclic compounds	forward	0.00613844	0.0102374	0.993772	0.233371	0.683212	0.599609	-0.737907
447	N-Methylnicotinamide	0.807194			45.249	137.071	Organoheterocyclic compounds	forward	0.747795	0.565578	0.650691	0.330578	0.752144	1.32218	0.402917
448	Tyrosyl-Leucine	0.806865			218.009	295.165	Organic acids and derivatives	forward	0.0920327	0.132914	0.535319	0.471394	0.836289	0.692423	-0.530275
449	Carpaine	0.806487			284.957	479.383	Phenylpropanoids and polyketides	forward	0.023603	0.00157612	2.19965	0.045062	0.472573	14.9753	3.90452
450	Leucyl-Arginine	0.805945			366.481	288.191	Organic acids and derivatives	forward	0.0405399	0.0513277	0.723711	0.366934	0.771394	0.789826	-0.340393
451	Valyl-Methionine	0.805821			214.825	249.126	Organic acids and derivatives	forward	0.0750559	0.112051	0.79526	0.362726	0.768915	0.669837	-0.578119
452	Isopropenyl acetate	0.805166			214.034	101.06	Organic acids and derivatives	forward	0.0266174	0.027436	0.0316238	0.863545	0.966126	0.970164	-0.0436998
453	1-Methoxy-1H-indole-3-acetonitrile	0.804262			257.842	187.086	Organoheterocyclic compounds	forward	0.0823615	0.0990389	0.736974	0.324732	0.748716	0.831607	-0.266027
454	Caffeine	0.804186			231.666	195.088	Organoheterocyclic compounds	forward	0.0746976	0.0453138	1.37802	0.0352509	0.45497	1.64845	0.721112
455	3'-Hydroxyhexobarbital	0.803921			18.7038	253.118	Organoheterocyclic compounds	forward	0.00976044	0.0102481	0.12058	0.730905	0.941414	0.952416	-0.0703359
456	N-Oleoylethanolamine	0.803916			33.8087	326.305	Organic nitrogen compounds	forward	2.38383	1.81953	0.748691	0.374363	0.776645	1.31013	0.389714
457	Thromboxane B2	0.803549			423.989	393.224	Lipids and lipid-like molecules	forward	0.0151906	0.0135544	0.225679	0.539334	0.868206	1.12072	0.164427
458	Phosphorylcholine	0.803269			306.694	170.063	Organic nitrogen compounds	forward	0.0831215	0.120541	0.757705	0.239311	0.687505	0.689573	-0.536226
459	Alanyl-Valine	0.801997			382.642	189.123		forward	0.215369	0.23486	0.130692	0.623629	0.908098	0.91701	-0.124991
460	Dopamine glucuronide	0.801782			361.769	330.115	Organic oxygen compounds	forward	0.0178905	0.0202011	1.19431	0.784459	0.948216	0.885622	-0.175237
461	Calystegin A3	0.801704			77.6817	160.097	Alkaloids and derivatives	forward	0.0927944	0.24018	1.59931	0.0875685	0.556936	0.386354	-1.372
462	4-O-alpha-D-Galactopyranosylcalystegine B2	0.800991			446.602	338.144	Organic oxygen compounds	forward	0.128516	0.0760269	1.01662	0.150657	0.620805	1.6904	0.757368
463	N-Methylschinifoline	0.800867			298.612	256.133	Organoheterocyclic compounds	forward	0.0275414	0.0371404	1.72447	0.0220935	0.430088	0.741546	-0.431391
464	FAPy-adenine	0.800118			177.403	154.072	Organoheterocyclic compounds	forward	0.402044	0.247988	1.31593	0.095011	0.567291	1.62122	0.697083
465	Debrisoquine	0.799894			215.746	176.118	Organoheterocyclic compounds	forward	0.0457275	0.0599979	1.10783	0.170021	0.641178	0.762151	-0.391851
466	Isobutyl N-methylanthranilate	0.79905			356.942	208.133	Benzenoids	forward	0.00501557	0.0682063	1.78624	0.134107	0.603851	0.0735352	-3.76542
467	Isovalerylglutamic acid	0.798703			79.937	232.117	Organic acids and derivatives	forward	0.174369	0.226789	0.562545	0.36483	0.769918	0.768859	-0.379209
468	25,27-Dihydro-4,7-didehydro-7-deoxyphysalin A	0.79851			444.948	357.165	Lipids and lipid-like molecules	forward	0.0122633	0.0196527	1.68062	0.0457689	0.473666	0.624001	-0.68038
469	Dimethicone	0.798326			349.236	163.098	Hydrocarbon derivatives	forward	0.0609708	0.101189	1.71147	0.0428835	0.472154	0.602541	-0.73087
470	Glutaminylglycine	0.798202			397.617	204.097	Organic acids and derivatives	forward	0.383018	0.526345	0.680044	0.197303	0.662631	0.727694	-0.458596
471	(4alpha,5alpha)-4,14-Dimethyl-9,19-cyclocholest-20-en-3-one	0.797472			30.3874	411.361	Lipids and lipid-like molecules	forward	0.226359	0.274539	1.00059	0.358658	0.766694	0.824504	-0.278402
472	6-Chloro-N-(1-methylethyl)-1,3,5-triazine-2,4-diamine	0.797044			273.738	188.07	Organoheterocyclic compounds	forward	1.34781	1.1887	0.294658	0.865344	0.966727	1.13386	0.181237
473	5-HEPE	0.796559			25.1101	301.214	Lipids and lipid-like molecules	forward	0.0409245	0.0481426	1.72849	0.037217	0.462983	0.850067	-0.234351
474	D-Urobilin	0.795078			255.621	589.301	Organoheterocyclic compounds	forward	0.000275693	0.0119764	2.17568	0.0251289	0.436687	0.0230197	-5.44099
475	alpha-[3-(Nitrosoamino)propyl]-3-pyridinemethanol	0.795015			191.609	196.108	Organoheterocyclic compounds	forward	0.128853	0.141415	0.421256	0.722693	0.937426	0.911169	-0.13421
476	Methyl n-formylanthranilate	0.794845			79.5203	180.069	Benzenoids	forward	0.173467	0.21355	0.48561	0.40103	0.794542	0.812302	-0.299912
477	1-Nitronaphthalene-5,6-oxide	0.794404			63.7721	190.05	Benzenoids	forward	0.0608339	0.0962687	1.15329	0.223869	0.675971	0.631917	-0.662193
478	p-Mentha-1,3,5,8-tetraene	0.793548			166.058	133.101	Benzenoids	forward	1.03658	1.16761	0.22325	0.48797	0.845769	0.887776	-0.171733
479	N-Acetylprocainamide	0.792172			264.916	278.185	Benzenoids	forward	0.0116535	0.0112635	0.335238	0.891003	0.971737	1.03463	0.0491175
480	Antibiotic SB 202742	0.791125			238.166	371.257	Benzenoids	forward	0.207062	0.132566	0.15934	0.452292	0.825102	1.56195	0.64335
481	S-4-Hydroxymephenytoin	0.7908			67.0725	235.107	Organoheterocyclic compounds	forward	0.811725	3.51845	1.7148	0.0894988	0.557572	0.230705	-2.11588
483	Leucyl-Threonine	0.788757			260.412	233.149	Organic acids and derivatives	forward	0.134472	0.258874	1.56747	0.138767	0.610241	0.519449	-0.944945
484	Camelinin	0.788712			90.9952	262.128	Organosulfur compounds	forward	1.27512	1.04926	0.297952	0.665612	0.924427	1.21525	0.281256
485	5-Methyldeoxycytidine	0.788684			207.604	242.113	Nucleosides, nucleotides, and analogues	forward	0.144033	0.136754	0.366341	0.789004	0.949012	1.05323	0.0748158
486	D-Alanyl-D-alanine	0.786694			354.634	161.092	Organic acids and derivatives	forward	2.42354	1.00172	0.752739	0.327726	0.749192	2.41936	1.27463
487	(3R, 6'Z)-3,4-Dihydro-8-hydroxy-3-(6-pentadecenyl)-1H-2-benzopyran-1-one	0.786668			213.942	373.273	Organoheterocyclic compounds	forward	1.39237	0.88612	1.37795	0.0869481	0.556936	1.57131	0.651971
488	Deoxyeritadenine	0.785495			265.091	238.093	Organoheterocyclic compounds	forward	0.0831152	0.0640218	0.809286	0.430275	0.817112	1.29823	0.376549
489	Sphinganine	0.785382			110.984	302.305	Organic nitrogen compounds	forward	0.932047	1.15587	1.13787	0.571815	0.884667	0.806356	-0.31051
490	(-)-Salsoline	0.783561			201.22	194.117	Organoheterocyclic compounds	forward	0.119714	0.140408	1.08064	0.217062	0.673025	0.852611	-0.23004
491	Biochanin A	0.783436			155.399	285.075	Phenylpropanoids and polyketides	forward	0.092583	0.0339782	0.622798	0.246156	0.695016	2.72478	1.44614
492	Thymidine	0.78299			195.039	243.098	Nucleosides, nucleotides, and analogues	forward	0.234078	0.291667	0.827245	0.181377	0.651778	0.80255	-0.317337
493	Spinacine	0.782777			229.479	168.077	Organic acids and derivatives	forward	0.0589222	0.0836154	1.39276	0.0318869	0.445937	0.704682	-0.504956
494	3-Aminoisobutanoic acid	0.782384			82.9182	104.071	Organic acids and derivatives	forward	0.0949485	0.0827292	1.05379	0.31775	0.744282	1.1477	0.198749
495	Prolyl-Valine	0.782102			297.983	215.139	Organic acids and derivatives	forward	0.150806	0.11635	0.220838	0.309365	0.736203	1.29614	0.374219
496	PC-M6	0.78187			220.694	422.265	Organoheterocyclic compounds	forward	0.0684764	0.0446859	1.59082	0.0701595	0.528284	1.53239	0.615787
497	Mangalkanyl glucoside	0.781865			324.192	387.271	Organic oxygen compounds	forward	0.0139734	0.0190385	0.146869	0.59977	0.896761	0.733956	-0.446235
498	Phenylalanyl-Valine	0.781639			282.891	265.154	Organic acids and derivatives	forward	0.0106064	0.0174345	0.41906	0.325932	0.748891	0.608357	-0.717011
499	Valyl-Lysine	0.781508			556.893	246.18	Organic acids and derivatives	forward	1.91631	0.48401	1.82226	0.090322	0.557747	3.95923	1.98522
500	L-prolyl-L-proline	0.781436			243.86	213.123	Organic acids and derivatives	forward	0.075072	0.0997496	0.712943	0.211897	0.667933	0.752604	-0.410036
501	1,3-Diisopropylbenzene	0.78124			31.3248	163.148	Benzenoids	forward	0.204433	0.209944	0.157439	0.872912	0.967567	0.973747	-0.0383812
502	N6-Carbamoyl-L-threonyladenosine	0.781145			346.642	413.14	Nucleosides, nucleotides, and analogues	forward	0.015206	0.0138007	0.473806	0.823733	0.95655	1.10183	0.139898
503	5-Methyl-2-furancarboxaldehyde	0.780739			114.581	111.044	Organooxygen compounds	forward	0.0194574	0.0560471	0.797628	0.27656	0.715948	0.347162	-1.52632
504	Eicosapentaenoic acid	0.779787			34.7191	303.231	Lipids and lipid-like molecules	forward	0.168295	0.185366	0.712606	0.508437	0.853159	0.907904	-0.139388
505	L-2-Amino-5-hydroxypentanoic acid	0.779271			327.533	134.081	Organic acids and derivatives	forward	0.117032	0.165342	0.795415	0.263861	0.706975	0.707816	-0.498554
506	PC(22:6(4Z,7Z,10Z,13Z,16Z,19Z)/22:5(4Z,7Z,10Z,13Z,16Z))	0.779231			235.077	880.576	Lipids and lipid-like molecules	forward	0.00925254	0.0165779	1.13882	0.106108	0.578063	0.558124	-0.841341
507	Tryptamine	0.778784			264.94	161.107	Organoheterocyclic compounds	forward	0.0179282	0.0195845	0.627313	0.837517	0.96055	0.915428	-0.127482
508	Grandisine III	0.778081			611.402	288.087	Organoheterocyclic compounds	forward	0.194644	0.205267	0.113243	0.691908	0.933165	0.948249	-0.0766625
509	Isopetasoside	0.774262			390.25	397.219	Lipids and lipid-like molecules	forward	0.00830452	0.00769803	0.0580063	0.761927	0.946605	1.07879	0.109408
510	2-Hydroxy-6-(8,11,14-pentadecatrienyl)benzoic acid	0.773444			249.631	343.229	Benzenoids	forward	0.0581395	0.0600099	0.0762397	0.775483	0.947177	0.968831	-0.045683
511	5-(12-Heneicosenyl)-1,3-benzenediol	0.771317			178.162	403.356	Benzenoids	forward	0.0966514	0.0884	0.00172599	0.772971	0.947177	1.09334	0.128745
512	Phenylalanyl-Methionine	0.771226			185.759	297.126	Organic acids and derivatives	forward	0.0516905	0.0798388	0.724173	0.388512	0.786214	0.647436	-0.62719
513	N1,N10-Dicoumaroylspermidine	0.770983			249.807	438.247	Phenylpropanoids and polyketides	forward	0.0444749	0.0115809	1.88903	0.0149921	0.423791	3.84037	1.94125
514	3-(Dimethylaminomethyl)indole	0.770952			299.841	175.123	Organoheterocyclic compounds	forward	0.136909	0.114603	0.260006	0.480155	0.84179	1.19463	0.256565
515	1,1'-[1,12-Dodecanediylbis(oxy)]bisbenzene	0.770566			237.31	355.261	Benzenoids	forward	11.8378	12.7744	0.235151	0.890057	0.971737	0.926681	-0.109855
516	Betonicine	0.770372			101.555	160.097	Organic acids and derivatives	forward	0.0809201	0.0876164	0.591045	0.47905	0.841454	0.923572	-0.114703
517	Glutamyllysine	0.770226			454.374	276.157	Organic acids and derivatives	forward	0.112636	0.146634	0.2007	0.50416	0.853143	0.768142	-0.380555
518	Glutaminylleucine	0.769771			417.867	260.16	Organic acids and derivatives	forward	0.089197	0.089422	0.379836	0.991128	0.997374	0.997484	-0.00363495
519	(8E,15E)-1,8,15-Heptadecatriene-11,13-diyne	0.768317			236.907	227.179	Hydrocarbons	forward	0.0475714	0.0648518	0.432591	0.530523	0.864966	0.733541	-0.44705
520	Cis-8,11,14,17-Eicosatetraenoic acid	0.767863			88.9962	305.246	Lipids and lipid-like molecules	forward	0.0975389	0.0964327	0.0669739	0.927214	0.981781	1.01147	0.0164543
521	Triethanolamine	0.767809			133.46	150.112	Organonitrogen compounds	forward	0.153112	0.169935	0.130285	0.648158	0.920437	0.901002	-0.150398
522	Merodesmosine	0.765333			441.412	403.254	Organic acids and derivatives	forward	0.0270543	0.00619417	1.73931	0.0408459	0.472154	4.36771	2.12688
523	Falimint	0.76435			366.679	239.102	Benzenoids	forward	0.0501435	0.077339	1.4519	0.0874907	0.556936	0.648359	-0.625134
524	Oxidized-adrenal-ferredoxin	0.763726			267.634	184.097	Benzenoids	forward	0.0526293	0.0702065	1.51384	0.123662	0.595177	0.749635	-0.41574
525	3-Hydroxy-4-isopropylbenzyl alcohol 3-glucoside	0.76255			437.704	329.155	Lipids and lipid-like molecules	forward	0.0128813	0.0148804	1.01284	0.822578	0.955915	0.865656	-0.208134
526	Zymonic acid	0.76245			172.046	159.028	Organoheterocyclic compounds	forward	0.0287272	0.03197	0.58822	0.88874	0.971737	0.898567	-0.154302
527	11,12-Dimethylrosmanol	0.761887			280.793	375.222	Lipids and lipid-like molecules	forward	0.00998833	0.0187811	1.99593	0.00355583	0.399275	0.53183	-0.910962
528	5-Nitro-2-propoxyaniline	0.761136			140.556	197.092	Benzenoids	forward	0.163632	0.222988	0.614359	0.349652	0.762102	0.733815	-0.446512
529	Cotinine methonium ion	0.761039			188.445	191.118	Organoheterocyclic compounds	forward	0.0549742	0.0569361	0.0959416	0.861014	0.965059	0.965542	-0.0505898
530	2-Carboxy-1-[5-(2-carboxy-1-pyrrolidinyl)-2-hydroxy-2,4-pentadienylidene]pyrrolidinium	0.760738			322.32	309.144	Organic acids and derivatives	forward	0.0355919	0.0431251	0.854581	0.225435	0.677664	0.825319	-0.276976
531	(3beta,22E,24R)-Ergosta-4,6,8(14),22-tetraen-3-ol	0.760638			26.6529	395.33	Lipids and lipid-like molecules	forward	0.0273632	0.0337179	1.428	0.115687	0.581216	0.811533	-0.301279
532	Androstenol	0.760491			31.1039	257.225	Lipids and lipid-like molecules	forward	0.147695	0.152957	0.224346	0.823049	0.956203	0.965599	-0.0505036
533	Nicotine-1'-N-oxide	0.760267			258.651	179.118	Organoheterocyclic compounds	forward	0.0444844	0.0445218	0.422292	0.9959	0.999014	0.999159	-0.00121375
534	5-Hydroxybuspirone	0.759609			376.456	402.245	Organoheterocyclic compounds	forward	0.026039	0.0275	0.348245	0.90447	0.976245	0.946873	-0.0787579
535	Sciadonic acid	0.759459			58.9138	307.262	Lipids and lipid-like molecules	forward	0.0891745	0.0843807	0.815497	0.855739	0.963869	1.05681	0.0797179
536	Ginsenoyne B	0.758669			298.024	295.143	Organohalogen compounds	forward	0.0168938	0.0235121	0.818605	0.20473	0.663081	0.718514	-0.476912
537	2-Heptylbenzothiazole	0.758324			378.15	234.133	Organoheterocyclic compounds	forward	0.0975037	0.171976	1.29174	0.159389	0.630139	0.566961	-0.81868
538	Geranylfarnesyl diphosphate	0.758167			262.516	519.259	Lipids and lipid-like molecules	forward	0.00930594	0.0135007	1.4568	0.174341	0.644807	0.689295	-0.536806
539	5,6-DHET	0.757792			50.5695	339.251	Lipids and lipid-like molecules	forward	0.0530821	0.0629697	0.252195	0.358776	0.766694	0.842978	-0.246433
540	Paucine	0.756991			294.219	251.139	Benzenoids	forward	0.0203779	0.0413209	1.25237	0.0968259	0.567291	0.493162	-1.01987
541	Homocitrulline	0.756711			365.365	190.118	Organic acids and derivatives	forward	3.71292	2.56709	1.18098	0.489561	0.84652	1.44635	0.53242
542	p-Mentha-1,8-dien-10-yl acetate	0.755798			164.173	195.138	Lipids and lipid-like molecules	forward	0.972365	0.82364	0.804734	0.319424	0.746283	1.18057	0.239483
543	Phenylalanylproline	0.755731			362.646	263.138	Organic acids and derivatives	forward	0.168541	0.135649	0.0355843	0.516329	0.857812	1.24248	0.313222
544	2,2,4,4,6,6-Hexamethyl-1,3,5-trithiane	0.755712			29.5495	223.063	Organosulfur compounds	forward	0.116841	0.131847	0.554951	0.473197	0.837747	0.886184	-0.174321
545	Leucyl-Lysine	0.755411			360.001	260.196	Organic acids and derivatives	forward	0.0936046	0.0987874	0.977953	0.926259	0.981781	0.947535	-0.0777482
546	5-Oxo-2(5H)-isoxazolepropanenitrile	0.755404			122.939	139.05	Organoheterocyclic compounds	forward	0.537562	0.676976	0.691804	0.450277	0.824087	0.794063	-0.332675
548	1-Isothiocyanato-7-(methylthio)heptane	0.754642			448.828	204.086	Organosulfur compounds	forward	0.0416553	0.0451779	0.292636	0.665035	0.924037	0.922029	-0.117116
549	9,10-epoxyoctadecanoic acid	0.754129			219.945	299.257	Lipids and lipid-like molecules	forward	0.28887	0.190034	1.36576	0.11536	0.58094	1.5201	0.604161
550	Deoxyhypusine	0.753875			589.834	218.186	Organic acids and derivatives	forward	0.0455942	0.0300074	1.15067	0.140566	0.613558	1.51944	0.603535
551	Cavipetin C	0.752728			93.6733	389.267	Lipids and lipid-like molecules	forward	0.726195	0.604898	1.14437	0.524062	0.861019	1.20052	0.263664
552	2-(2-Methylbutanoyl)-9-(3-methyl-2E-pentenoyl)-2b,9a-dihydroxy-4Z,10(14)-oplopadien-3-one	0.752705			236.698	431.276	Lipids and lipid-like molecules	forward	0.131693	0.201214	1.363	0.196289	0.662631	0.654491	-0.611555
553	2-Isopropyl-3,5-dimethoxy-6-methylpyrazine	0.752684			298.768	197.128	Organoheterocyclic compounds	forward	0.0550815	0.0578658	0.570255	0.752455	0.944466	0.951884	-0.0711422
554	Mesoporphyrin IX	0.75197			594.228	567.298	Organoheterocyclic compounds	forward	0.0160832	0.0108062	1.10389	0.572293	0.884667	1.48834	0.573705
555	20-Hydroxyeicosatetraenoic acid	0.751694			63.8865	321.241	Lipids and lipid-like molecules	forward	0.111838	0.136444	0.521651	0.276141	0.715688	0.819659	-0.286905
556	[4]-Gingerdiol 3,5-diacetate	0.751477			255.474	370.221	Benzenoids	forward	0.0467093	0.0148035	2.30245	0.000782449	0.273723	3.15529	1.65777
557	N-Acetyl-L-glutamate 5-semialdehyde	0.750861			134.673	174.076	Organic acids and derivatives	forward	0.124949	0.123126	0.105813	0.944058	0.985145	1.0148	0.0211944
558	Nicotinamide N-oxide	0.750577			70.4621	139.05	Organoheterocyclic compounds	forward	0.0261855	0.0546402	2.07503	0.0100263	0.418222	0.479235	-1.06119
559	Phenethyl rutinoside	0.750538			453.327	431.187	Organooxygen compounds	forward	0.015176	0.0128404	0.395891	0.330649	0.752144	1.1819	0.241109
560	N-Acetylleucine	0.749714			331.403	174.112	Organic acids and derivatives	forward	0.211219	0.349824	1.21358	0.117139	0.582281	0.603786	-0.727891
561	gamma-Glutamylalanine	0.749409			428.002	219.097	Organic acids and derivatives	forward	0.118686	0.119368	0.289806	0.966249	0.990734	0.994286	-0.00826695
562	Acetyl tributyl citrate	0.749265			432.019	403.228	Organic acids and derivatives	forward	0.0175224	0.0176733	0.363351	0.974554	0.992009	0.991464	-0.012368
563	Dopamine	0.748196			300.548	154.086	Benzenoids	forward	0.123323	0.17596	1.57717	0.0369369	0.46148	0.700856	-0.51281
564	Prolylphenylalanine	0.747485			251.252	263.138	Organic acids and derivatives	forward	0.0816801	0.122685	1.90502	0.0764388	0.547411	0.665769	-0.586906
565	Pregnanetriol	0.746392			32.8237	337.272	Lipids and lipid-like molecules	forward	0.407094	0.503723	1.01441	0.509112	0.853253	0.808171	-0.307268
566	Androstenedione	0.746082			165.088	287.2	Lipids and lipid-like molecules	forward	0.124585	0.134985	0.173825	0.579876	0.88817	0.922955	-0.115668
567	2-Keto-6-acetamidocaproate	0.745879			94.8555	188.092	Organic acids and derivatives	forward	0.25487	0.199258	0.344997	0.549638	0.871684	1.2791	0.355126
568	Isoleucyl-Alanine	0.744872			363.564	203.139	Organic acids and derivatives	forward	2.85667	1.42828	1.58607	0.0268761	0.436687	2.00007	1.00005
569	Dihydro-6-isopropyl-2,4-dimethyl-4H-1,3,5-dithiazine	0.743959			181.424	192.088	Organoheterocyclic compounds	forward	0.223694	0.28394	1.35213	0.10782	0.578155	0.787822	-0.344059
570	Yucalexin B14	0.742478			96.2812	303.231	Lipids and lipid-like molecules	forward	0.0720823	0.079601	0.149926	0.668494	0.925447	0.905545	-0.143141
571	2-Methoxy-3-methylpyrazine	0.740806			145.024	125.071	Organoheterocyclic compounds	forward	0.337617	0.383057	0.164428	0.690043	0.932693	0.881374	-0.182173
572	Koenigine	0.74036			208.718	310.146	Organoheterocyclic compounds	forward	0.14025	0.201798	0.390796	0.27293	0.713113	0.695001	-0.524914
573	Rutacridone	0.740001			180.124	308.131	Organoheterocyclic compounds	forward	0.131232	0.149371	0.853512	0.51944	0.859007	0.878565	-0.18678
574	5-(2-Hydroxyethyl)-4-methylthiazole	0.739017			346.685	144.048	Organoheterocyclic compounds	forward	2.30597	2.58725	0.834208	0.653787	0.921142	0.891279	-0.166051
575	gamma-Glutamylisoleucine	0.738887			444.149	261.144	Organic acids and derivatives	forward	0.35263	0.322199	0.3753	0.7335	0.942274	1.09445	0.130206
576	LysoPC(P-18:1(9Z))	0.738538			208.635	506.359	Lipids and lipid-like molecules	forward	0.0668725	0.0683024	0.0966911	0.949835	0.986515	0.979066	-0.030522
577	(x)-1,2-Propanediol 1-O-b-D-glucopyranoside	0.738356			232.465	239.114	Organic oxygen compounds	forward	0.0883835	0.0517952	1.43303	0.0181161	0.423791	1.7064	0.770958
578	N2-(2-Carboxymethyl-2-hydroxysuccinoyl)arginine	0.737544			365.377	349.139	Organic acids and derivatives	forward	0.0402385	0.0443737	0.386096	0.584685	0.889613	0.906808	-0.141131
579	Prolyl-Arginine	0.736996			419.105	272.168	Organic acids and derivatives	forward	4.35464e-05	0.0500292	1.11551	0.170717	0.641178	0.000870419	-10.166
580	5-Megastigmen-7-yne-3,9-diol 9-glucoside	0.736634			430.629	371.202	Lipids and lipid-like molecules	forward	0.0192413	0.0174122	0.461472	0.56002	0.878236	1.10505	0.144108
581	2-Phenylacetamide	0.736116			304.381	136.087	Benzenoids	forward	0.0455346	0.0832879	1.7252	0.0127955	0.423791	0.546713	-0.871144
582	Medicanine	0.732202			336.818	160.097	Organic acids and derivatives	forward	0.416477	0.413457	0.250321	0.966331	0.990734	1.0073	0.0105003
583	(3b,4b,11b,14b)-11-Ethoxy-3,4-epoxy-14-hydroxy-12-cyathen-15-al 14-xyloside	0.731382			254.732	495.296	Lipids and lipid-like molecules	forward	5.10856	0.705325	1.66083	0.0204947	0.427078	7.24285	2.85656
584	Urothion	0.731313			199.103	326.037	Organoheterocyclic compounds	forward	0.632268	0.578264	0.150145	0.661889	0.923319	1.09339	0.128808
585	N-Succinyl-L,L-2,6-diaminopimelate	0.731303			410.909	291.118	Organic acids and derivatives	forward	0.114554	0.121755	0.70282	0.625938	0.909396	0.940851	-0.0879614
586	4-Phenyl-2-butyl acetate	0.730868			163.357	193.122	Benzenoids	forward	0.290146	0.306644	0.0536191	0.737022	0.943419	0.946199	-0.079784
587	6-Hydroxynicotinic acid	0.730642			413.686	140.034	Organoheterocyclic compounds	forward	0.0340973	0.0469743	1.7941	0.015273	0.423791	0.725872	-0.462213
588	1-(m-Methoxycinnamoyl)pyrrolidine	0.730555			33.9107	232.133		forward	0.112357	0.130178	1.2136	0.211986	0.667933	0.863102	-0.212397
589	Methylimidazole acetaldehyde	0.730201			177.958	125.071	Organoheterocyclic compounds	forward	0.47888	0.509977	0.217073	0.781521	0.948216	0.939024	-0.090766
590	Saringosterol 3-glucoside	0.730194			74.2488	591.424	Lipids and lipid-like molecules	forward	0.0109123	0.0106687	0.074258	0.904004	0.976245	1.02284	0.032577
591	Cadabicine	0.72977			276.327	436.222	Organic oxygen compounds	forward	0.013549	0.0145881	0.296794	0.647187	0.920323	0.928769	-0.106608
592	(R)-Salsolinol	0.729581			190.399	180.102	Organoheterocyclic compounds	forward	0.141997	0.986852	2.39984	0.0107782	0.418222	0.143889	-2.79697
593	Dodecanoylcarnitine	0.729045			164.01	344.278	Lipids and lipid-like molecules	forward	0.182212	0.184495	0.618708	0.956521	0.987456	0.987624	-0.0179664
594	Plastoquinone 3	0.729			247.463	341.246	Lipids and lipid-like molecules	forward	0.0246576	0.0221768	0.0244089	0.746737	0.944443	1.11187	0.152985
595	SM(d18:1/16:0)	0.728252			198.075	703.573	Lipids and lipid-like molecules	forward	0.0234738	0.0293424	1.28419	0.455407	0.826511	0.799997	-0.321934
596	Ecgonine	0.727371			50.4676	186.112	Alkaloids and derivatives	forward	0.0705255	0.0711719	0.189419	0.975118	0.992015	0.990917	-0.0131635
597	Acetylcysteine	0.726944			284.67	283.139	Organic acids and derivatives	forward	0.0259181	0.0296787	0.245836	0.66253	0.923536	0.873288	-0.195471
598	d-Tocotrienol	0.726922			33.8533	397.308	Lipids and lipid-like molecules	forward	0.48994	0.462064	0.303658	0.754102	0.944466	1.06033	0.0845117
599	Bovolide	0.726734			32.1833	181.122	Organoheterocyclic compounds	forward	0.0867575	0.135046	1.79748	0.0679226	0.525999	0.642429	-0.638391
600	8-HETE	0.72666			65.2476	303.231	Lipids and lipid-like molecules	forward	0.135679	0.129717	0.52399	0.859284	0.964824	1.04596	0.0648333
601	Pantoyllactone glucoside	0.726168			335.897	293.121	Lipids and lipid-like molecules	forward	0.102825	0.0955161	0.706987	0.788868	0.949012	1.07652	0.106369
602	3-Hydroxy-carbofuran	0.724577			384.21	238.107	Organoheterocyclic compounds	forward	0.0928443	0.121073	0.0236656	0.440434	0.821359	0.766849	-0.382986
603	Pi-Methylimidazoleacetic acid	0.724105			34.4905	141.07	Organoheterocyclic compounds	forward	0.0607004	0.11871	1.48074	0.212183	0.668317	0.511334	-0.967661
604	2-acetyl-1-alkyl-sn-glycero-3-phosphocholine	0.72361			193.855	524.371	Lipids and lipid-like molecules	forward	7.48363	7.13879	0.0463629	0.86206	0.965372	1.04831	0.0680588
605	1-(Hydroxymethyl)-5,5-dimethyl-2,4-imidazolidinedione	0.722431			358.208	159.076	Organoheterocyclic compounds	forward	0.254998	0.296056	0.201811	0.635348	0.913612	0.861315	-0.215387
606	Lysyl-Arginine	0.722399			560.639	303.213	Organic acids and derivatives	forward	0.0545395	0.0409345	1.09195	0.364574	0.769918	1.33236	0.413984
607	Elenaic acid	0.721092			56.0201	243.087	Organic acids and derivatives	forward	0.0419703	0.0636418	0.929441	0.163248	0.633184	0.659478	-0.600604
608	Kanzonol V	0.720531			375.45	377.173	Phenylpropanoids and polyketides	forward	0.076629	0.0993761	0.990698	0.096598	0.567291	0.771101	-0.375009
609	Ursodeoxycholic acid	0.719879			163.363	375.288	Lipids and lipid-like molecules	forward	1.21797	1.24721	0.102578	0.901947	0.975477	0.976552	-0.0342313
610	Hovenitin I	0.719787			319.916	335.074	Phenylpropanoids and polyketides	forward	0.00951181	0.0184197	1.35702	0.102966	0.574554	0.516392	-0.95346
611	2-Angeloyl-9-(3-methyl-2E-pentenoyl)-2b,9a-dihydroxy-4Z,10(14)-oplopadien-3-one	0.7167			142.327	429.261	Lipids and lipid-like molecules	forward	0.0583668	0.0962535	1.76772	0.144618	0.618325	0.606386	-0.721693
612	Di-4-coumaroylputrescine	0.716589			204.48	381.183	Phenylpropanoids and polyketides	forward	0.00604106	0.0174537	1.64532	0.0525905	0.496877	0.346118	-1.53066
613	8-Ocimenyl acetate	0.716188			149.679	195.138	Lipids and lipid-like molecules	forward	0.326992	0.372568	0.19161	0.671129	0.925507	0.87767	-0.18825
614	Valtrate	0.715537			481.187	423.196	Lipids and lipid-like molecules	forward	0.0285629	0.0114747	0.194127	0.332537	0.754016	2.48921	1.31569
615	(?±)-Metalaxyl	0.714647			198.001	280.154	Organic acids and derivatives	forward	0.0692961	0.0969576	1.90133	0.0269487	0.436687	0.714705	-0.484579
616	Dihydro-4,6-dimethyl-2-(2-methylpropyl)-4H-1,3,5-dithiazine	0.713226			95.2288	206.102	Organoheterocyclic compounds	forward	0.14425	0.211136	0.534959	0.334557	0.755761	0.683207	-0.549606
617	Glutaminylaspartic acid	0.711792			452.822	262.103	Organic acids and derivatives	forward	0.0946408	0.062909	0.799429	0.23896	0.687394	1.50441	0.589196
618	Squamolone	0.710922			174.946	129.066	Organoheterocyclic compounds	forward	0.115091	0.132417	0.955329	0.324808	0.748716	0.869158	-0.20231
619	Tyrosyl-Phenylalanine	0.710862			206.102	329.149	Organic acids and derivatives	forward	0.0597971	0.0789313	0.157992	0.557392	0.876251	0.757583	-0.400523
620	beta-Alanyl-L-lysine	0.710198			439.685	218.15	Organic acids and derivatives	forward	0.345758	0.379416	0.145243	0.79747	0.951264	0.911289	-0.13402
621	p-Mentha-1,3,8-triene	0.709049			32.1641	135.117	Lipids and lipid-like molecules	forward	0.392627	0.455293	0.680631	0.282054	0.717963	0.86236	-0.213639
622	5,6,7-trihydroxy-2-(4-hydroxyphenyl)-4H-chromen-4-one	0.706288			601.071	289.071	Phenylpropanoids and polyketides	forward	0.154022	0.137702	1.13945	0.185342	0.655567	1.11852	0.161592
623	Erinacine P	0.705706			259.705	493.279	Lipids and lipid-like molecules	forward	3.19021	3.87328	1.17829	0.57552	0.886471	0.823647	-0.279901
624	[8]-Paradol	0.70453			30.2708	307.226	Benzenoids	forward	0.0769418	0.136948	1.70946	0.0404176	0.472154	0.56183	-0.831794
625	PC(18:1(11Z)/14:0)	0.703319			159.61	732.553		forward	0.921464	0.960602	0.0864098	0.907202	0.977459	0.959257	-0.0600101
626	beta-Glycyrrhetinic acid	0.70265			145.981	471.346	Lipids and lipid-like molecules	forward	0.0306291	0.0119259	1.12336	0.0667816	0.525999	2.56828	1.3608
627	1,7-Dihydroxy-3,6-dimethoxy-2,8-diprenylxanthone	0.70208			416.211	425.191	Organoheterocyclic compounds	forward	0.00305166	0.00395025	0.941776	0.3514	0.764317	0.772525	-0.372347
628	5-(3',4'-dihydroxyphenyl)-gamma-valerolactone-3'-O-glucuronide	0.702004			226.151	399.126	Benzenoids	forward	0.0175778	0.0193267	0.311063	0.629723	0.9112	0.909508	-0.136842
629	Hydroxyprolyl-Valine	0.701647			412.042	231.134	Organic acids and derivatives	forward	0.0498933	0.059529	0.853527	0.321853	0.747081	0.838134	-0.254747
630	Presqualene diphosphate	0.70154			308.794	587.328	Lipids and lipid-like molecules	forward	0.0328586	0.0257363	0.737018	0.279409	0.717145	1.27674	0.352463
631	Pseudoionone	0.701515			32.0519	193.159	Lipids and lipid-like molecules	forward	0.153894	0.158194	0.183092	0.853077	0.963351	0.972816	-0.0397609
632	6'-Apiosyllotaustralin	0.701392			383.231	394.17	Organic oxygen compounds	forward	0.0481315	0.026921	1.206	0.0936479	0.56459	1.78788	0.838249
633	Withaperuvin B	0.700019			267.642	521.275	Lipids and lipid-like molecules	forward	0.096626	0.136923	1.59038	0.200425	0.662631	0.705696	-0.502881
634	(2'E,4'Z,8E)-Colneleic acid	0.699797			48.6955	295.226	Lipids and lipid-like molecules	forward	0.157138	0.177366	0.796497	0.535172	0.86595	0.885955	-0.174695
635	13-L-Hydroperoxylinoleic acid	0.699776			157.965	295.226	Lipids and lipid-like molecules	forward	0.313237	0.325544	0.245859	0.794486	0.950205	0.962196	-0.0555967
636	Aspartyl-Isoleucine	0.699426			409.172	247.127	Organic acids and derivatives	forward	0.0736676	0.0688818	0.00543864	0.747718	0.944443	1.06948	0.0969071
637	Xylobiose	0.698935			329.749	283.105	Organic oxygen compounds	forward	0.0295393	0.0254222	0.448066	0.722159	0.93728	1.16195	0.216549
638	2-Hydroxy-6-(8-tridecenyl)benzoic acid	0.698483			35.7113	319.226	Benzenoids	forward	0.0963682	0.117986	0.977999	0.188629	0.657529	0.816778	-0.291984
639	Sebiferic acid	0.697609			285.624	441.372	Lipids and lipid-like molecules	forward	0.0748792	0.0777959	0.878738	0.952135	0.987187	0.962509	-0.0551284
640	2-Methoxycanthin-6-one	0.697566			307.702	251.081	Alkaloids and derivatives	forward	0.0379036	0.0419473	0.532906	0.385923	0.785445	0.903601	-0.146243
641	Methylguanidine	0.696668			267.631	74.0717	Organic nitrogen compounds	forward	0.229296	0.347156	1.43914	0.164004	0.633662	0.660496	-0.598377
642	3-Dehydroteasterone	0.695258			54.5469	447.345	Lipids and lipid-like molecules	forward	0.0912109	0.0908551	0.0872641	0.982374	0.995165	1.00392	0.00563866
643	7-Ethyl-2,3,6,7-tetrahydrocyclopent[b]azepin-8(1H)-one	0.69466			210.256	178.122	Organoheterocyclic compounds	forward	0.173239	0.171735	0.297283	0.97146	0.991475	1.00876	0.0125792
644	5-Hexyltetrahydro-2-furanoctanoic acid	0.693327			33.0473	299.257	Lipids and lipid-like molecules	forward	0.107795	0.0942821	0.640055	0.55883	0.877661	1.14332	0.193232
645	PC(18:2(9Z,12Z)/18:0)	0.692937			37.333	786.597	Lipids and lipid-like molecules	forward	0.408887	0.50008	0.968499	0.640723	0.916353	0.817643	-0.290457
646	1-Methyladenosine	0.692839			123.605	282.119	Nucleosides, nucleotides, and analogues	forward	0.159495	0.319587	1.37614	0.0361899	0.459024	0.499066	-1.0027
647	2-Methyl-1,3-cyclohexadiene	0.692031			64.7558	95.0858	Hydrocarbons	forward	0.231709	0.241866	0.591969	0.849783	0.96281	0.958005	-0.0618944
648	4R,5R,6S-Trihydroxy-2-hydroxymethyl-2-cyclohexen-1-one 6-(2-hydroxy-6-methylbenzoate)	0.690181			335.453	309.095	Benzenoids	forward	0.0463752	0.0409868	0.839279	0.715739	0.93728	1.13147	0.178193
649	Setariol	0.687485			145.065	415.319	Lipids and lipid-like molecules	forward	0.0727435	0.119883	1.50294	0.0831841	0.554292	0.606788	-0.720736
650	L-Acetopine	0.687351			402.365	233.124	Organic acids and derivatives	forward	0.0906067	0.0649363	1.52594	0.0679324	0.525999	1.39532	0.480594
651	Calabaxanthone	0.686784			401.481	393.168	Organoheterocyclic compounds	forward	0.214358	0.256971	1.21965	0.130008	0.599462	0.834171	-0.261585
652	p-Octopamine	0.68574			53.117	154.086	Benzenoids	forward	0.170313	0.167571	0.257066	0.953509	0.987187	1.01636	0.0234164
653	6,7-Dimethoxy-7-epirosmanol	0.685699			421.812	391.206	Lipids and lipid-like molecules	forward	0.0187875	0.0164092	0.149517	0.7678	0.947177	1.14494	0.19527
654	Tryptophyl-Valine	0.68435			307.053	304.164	Organic acids and derivatives	forward	0.0129942	0.0120832	0.588137	0.57848	0.887453	1.07539	0.104866
655	2-[2-(4-Hydroxy-3-methoxyphenyl)ethyl]-5-octylfuran	0.682616			222.797	331.226	Lipids and lipid-like molecules	forward	0.063101	0.103314	1.67626	0.0698815	0.528284	0.610772	-0.711295
656	Ercalcitriol	0.681995			77.0078	411.325	Lipids and lipid-like molecules	forward	0.128217	0.165918	1.24536	0.115196	0.58094	0.77277	-0.371888
657	4,5-Dihydropiperlonguminine	0.681764			182.559	276.159	Organoheterocyclic compounds	forward	0.0240654	0.0509244	0.951426	0.16316	0.633146	0.472571	-1.0814
658	2,5-Dimethyloxazole	0.681762			150.274	98.0603	Organoheterocyclic compounds	forward	3.07131	1.75267	1.3029	0.229901	0.680808	1.75236	0.809297
659	delta3,5-Deoxytigogenin	0.681336			85.3992	397.308	Lipids and lipid-like molecules	forward	11.68	9.1083	0.538159	0.42507	0.813761	1.28234	0.358784
660	Physcionin	0.6811			151.12	447.127	Benzenoids	forward	0.0520179	0.0131427	1.20382	0.198352	0.662631	3.95794	1.98475
661	18-Hydroxycorticosterone	0.681089			83.8218	363.215	Lipids and lipid-like molecules	forward	0.0349563	0.0272016	1.49959	0.150456	0.620699	1.28508	0.361859
662	Dihydroisoalantolactone	0.680024			164.293	235.169	Lipids and lipid-like molecules	forward	0.525577	0.505693	0.337902	0.793536	0.950205	1.03932	0.0556387
663	Isovalerylalanine	0.679931			244.75	174.112	Organic acids and derivatives	forward	0.0515906	0.0749722	1.76927	0.00613189	0.405641	0.688129	-0.539249
664	Dihydroferuloylglycine	0.679773			142.989	254.102	Benzenoids	forward	0.21473	0.207116	0.513209	0.852053	0.963351	1.03676	0.0520839
665	Theaspirone A	0.679189			598.348	209.153	Organic oxygen compounds	forward	0.251891	0.211697	0.590143	0.221484	0.675091	1.18987	0.2508
666	Isoleucyl-Lysine	0.679163			555.089	260.196	Organic acids and derivatives	forward	0.0365066	0.0615894	0.0810824	0.385049	0.785445	0.592741	-0.754527
667	Ursolic acid	0.677748			141.952	439.355	Lipids and lipid-like molecules	forward	0.10797	0.189222	0.866452	0.153826	0.623784	0.570602	-0.809442
668	6,10,14-Trimethyl-5,9,13-pentadecatrien-2-one	0.676592			33.0404	263.236	Lipids and lipid-like molecules	forward	0.252166	0.284834	0.896341	0.362845	0.768915	0.885308	-0.175748
669	(3beta,5alpha,6alpha,7alpha,22E,24R)-5,6-Epoxyergosta-8,14,22-triene-3,7-diol	0.674827			131.776	427.319	Lipids and lipid-like molecules	forward	0.0829757	0.0662097	0.487572	0.373533	0.776365	1.25322	0.325645
670	N-Carboxyacetyl-D-phenylalanine	0.674281			192.158	252.086	Organic acids and derivatives	forward	0.0708465	0.0890916	1.31098	0.13141	0.600675	0.79521	-0.330592
671	[12]-Gingerol	0.674257			179.414	396.309	Benzenoids	forward	0.130468	0.0996002	0.942371	0.263668	0.706975	1.30992	0.389478
672	Tridemorph	0.673764			109.304	298.309	Organoheterocyclic compounds	forward	0.0311102	0.0240366	0.361352	0.701191	0.93728	1.29428	0.372154
673	N-Acetylasparagine	0.672363			414.75	175.071	Organic acids and derivatives	forward	0.301458	0.227948	0.69976	0.474976	0.837759	1.32249	0.403255
674	(E)-2-Methyl-2-buten-1-ol O-beta-D-Glucopyranoside	0.672038			52.0744	249.134	Lipids and lipid-like molecules	forward	0.0184417	0.0185687	0.128022	0.980701	0.994653	0.993158	-0.00990485
675	4-Amino-1-piperidinecarboxylic acid	0.670576			383.423	145.097	Organoheterocyclic compounds	forward	0.55768	0.791108	0.987509	0.158593	0.630086	0.704935	-0.504439
676	Medicagenic acid	0.670267			36.5836	503.337	Lipids and lipid-like molecules	forward	0.0582859	0.0480653	0.6265	0.440088	0.821359	1.21264	0.278151
677	2,3-Dihydro-5-(3-hydroxypropanoyl)-1H-pyrrolizine	0.670173			35.6617	180.102	Organoheterocyclic compounds	forward	0.609153	1.02945	1.47131	0.0668992	0.525999	0.591729	-0.756993
678	N-[2-(4-Prenyloxyphenyl)ethyl]tiglamide	0.668229			259.69	288.191	Benzenoids	forward	0.0236149	0.0280473	0.0749843	0.762961	0.946641	0.841965	-0.248168
679	5,7-dihydroxy-2-(4-hydroxy-3,5-dimethoxyphenyl)-4H-chromen-4-one	0.66589			41.7317	331.081	Phenylpropanoids and polyketides	forward	0.126073	0.105387	0.0333217	0.595783	0.895719	1.19628	0.258561
680	1-(4-Hydroxy-3-methoxyphenyl)-3-decanone	0.664802			236.909	261.184	Benzenoids	forward	0.0844123	0.0865052	0.218753	0.968554	0.990734	0.975806	-0.0353344
681	N2-Succinyl-L-ornithine	0.66351			444.044	233.113	Organic acids and derivatives	forward	0.0599031	0.0768749	0.989415	0.237771	0.686592	0.779228	-0.359883
682	Decanoylcarnitine	0.663398			208.724	316.248	Lipids and lipid-like molecules	forward	0.157732	0.0651955	1.91058	0.00491637	0.405475	2.41937	1.27463
683	D8'-Merulinic acid A	0.662333			274.277	391.283	Benzenoids	forward	0.0182143	0.0156061	0.0544273	0.798356	0.9514	1.16713	0.222965
684	alpha-Amylcinnamyl isovalerate	0.662127			164.237	289.215	Benzenoids	forward	0.572781	0.528998	0.31231	0.610679	0.90023	1.08277	0.114721
685	Ecgonine methyl ester	0.661316			211.183	200.128	Alkaloids and derivatives	forward	0.0300729	0.0562835	0.778384	0.147453	0.618348	0.534312	-0.904247
686	Nigakinone	0.661278			50.4867	281.091	Alkaloids and derivatives	forward	0.0183039	0.0222362	0.69941	0.268074	0.711927	0.823157	-0.280761
687	1-(beta-D-Ribofuranosyl)-1,4-dihydronicotinamide	0.660852			163.318	257.113	Organic oxygen compounds	forward	4.65074	3.34989	0.274594	0.502477	0.852958	1.38832	0.473343
688	Soyasaponin IV	0.659554			249.106	767.454	Lipids and lipid-like molecules	forward	0.00658487	0.00757928	0.812477	0.794827	0.950425	0.8688	-0.202905
689	3-Acetoxy-3-methyl-1-phenylbutane	0.659355			162.388	207.137	Benzenoids	forward	0.634971	0.636142	0.181088	0.987737	0.996277	0.998159	-0.00265873
690	PC(20:3(8Z,11Z,14Z)/14:0)	0.658561			37.3492	756.55	Lipids and lipid-like molecules	forward	0.165943	0.217959	1.09267	0.446755	0.824087	0.761347	-0.393375
691	Deoxyfructosazine	0.657636			340.25	305.134		forward	0.0889547	0.0906569	0.15862	0.910574	0.978013	0.981224	-0.0273462
692	Dihydro-5-methyl-2(3H)-furanone	0.657144			65.395	101.06	Organoheterocyclic compounds	forward	0.144209	0.128955	0.776006	0.426906	0.81467	1.11828	0.161285
693	Prolyl-Threonine	0.656856			338.574	217.118	Organic acids and derivatives	forward	0.0883885	0.089106	0.377618	0.960975	0.988943	0.991948	-0.0116635
694	Lysyl-Valine	0.656854			533.397	246.18	Organic acids and derivatives	forward	3.67326	0.645975	2.13254	0.0459079	0.474558	5.68638	2.50751
695	Riboflavin cyclic-4',5'-phosphate	0.656154			308.827	439.1	Organoheterocyclic compounds	forward	0.00772652	0.00940694	0.235368	0.599614	0.896761	0.821363	-0.283907
696	3-Carbamoyl-2-phenylpropionaldehyde	0.655883			179.829	194.081	Benzenoids	forward	0.161736	0.139369	0.606551	0.473548	0.837759	1.16048	0.214725
697	Saxitoxin	0.654327			288.471	300.144	Phenylpropanoids and polyketides	forward	0.0402581	0.0099278	2.03689	0.000426356	0.239372	4.05509	2.01973
698	2-Aminoacrylic acid	0.653296			408.255	88.0397	Organic acids and derivatives	forward	0.0593338	0.0202635	2.23671	0.0316958	0.445901	2.92812	1.54997
699	8-(Methylthio)octanenitrile	0.65312			385.839	172.116	Organonitrogen compounds	forward	0.0270873	0.0266444	0.0505802	0.926236	0.981781	1.01662	0.0237819
700	Carvyl propionate	0.652342			32.1403	209.153	Lipids and lipid-like molecules	forward	0.298107	0.295813	0.431198	0.97744	0.993363	1.00775	0.0111436
701	N-Methyl-1-deoxynojirimycin	0.652288			364.454	178.107	Organoheterocyclic compounds	forward	0.080605	0.0873029	0.472131	0.62466	0.908864	0.923279	-0.115161
702	3-Methyl-3H-imidazo[4,5-f]quinoxalin-2-amine	0.650549			201.99	200.091	Organoheterocyclic compounds	forward	0.0824868	0.100715	1.22936	0.229295	0.680808	0.81901	-0.288046
703	Acetamidopropanal	0.649262			411.684	116.071	Organooxygen compounds	forward	0.5936	0.266951	2.22862	0.009543	0.418222	2.22363	1.15292
704	Flavidulol C	0.648792			108.198	515.315	Benzenoids	forward	0.00996095	0.0207296	1.25415	0.36231	0.768915	0.480519	-1.05733
705	1-(3-Aminopropyl)-4-aminobutanal	0.647117			290.58	145.133	Organic oxygen compounds	forward	4.65594	1.03331	2.18579	0.0825724	0.554292	4.50585	2.1718
706	PC(20:2(11Z,14Z)/14:0)	0.647037			58.5923	758.565	Lipids and lipid-like molecules	forward	1.13287	1.49053	0.437103	0.479365	0.841699	0.760044	-0.395844
707	1-Aminocyclopropanecarboxylic acid	0.644803			280.649	102.055	Organic acids and derivatives	forward	0.018221	0.0284741	1.72158	0.00569711	0.405475	0.639914	-0.64405
708	5a-Pregnane-3,20-dione	0.643445			271.109	317.246	Lipids and lipid-like molecules	forward	0.0630362	0.00271119	0.840099	0.353593	0.764662	23.2504	4.53918
709	3-[(2-Mercapto-1-methylpropyl)thio]-2-butanol	0.643303			142.292	195.088	Organooxygen compounds	forward	0.434606	0.599164	2.20489	0.00753038	0.413498	0.725354	-0.463242
710	LysoPC(14:1(9Z))	0.642277			237.466	466.298	Lipids and lipid-like molecules	forward	0.0141075	0.0557879	0.938613	0.288907	0.725336	0.252878	-1.98349
711	Methionyl-Lysine	0.640176			361.808	278.15	Organic acids and derivatives	forward	0.0211594	0.030571	0.438215	0.462326	0.831612	0.69214	-0.530864
712	3-Carboxy-2,3,4,9-tetrahydro-1H-pyrido[3,4-b]indole-1-propanoic acid	0.639754			91.8599	289.117	Alkaloids and derivatives	forward	0.336626	0.45452	0.890803	0.44051	0.821359	0.740619	-0.433197
713	Scolymoside	0.638337			266.202	371.196	Phenylpropanoids and polyketides	forward	0.034471	0.0316875	0.395672	0.471787	0.836736	1.08784	0.121467
714	Jujubasaponin VI	0.637987			263.45	797.467	Lipids and lipid-like molecules	forward	0.0365782	0.0413555	0.943482	0.805828	0.952672	0.884483	-0.177094
715	Histidinyl-Leucine	0.637343			306.526	269.16	Organic acids and derivatives	forward	0.0627142	0.0945464	0.881522	0.320086	0.746452	0.663317	-0.59223
716	Domoic acid	0.636822			267.398	312.147	Organic acids and derivatives	forward	0.0276397	0.0941629	0.928281	0.271986	0.712489	0.293531	-1.76842
717	O-Phosphoethanolamine	0.636751			202.389	142.026	Organic acids and derivatives	forward	0.0822266	0.0849119	0.581348	0.951132	0.987177	0.968375	-0.0463626
718	(E)-5-(3,4,5,6-Tetrahydro-3-pyridylidenemethyl)-2-furanmethanol	0.636739			225.688	192.102	Organoheterocyclic compounds	forward	0.0477762	0.0529136	0.210547	0.790284	0.949334	0.902911	-0.147345
719	Acetylhomoserine	0.636574			568.686	162.076	Organic acids and derivatives	forward	0.182274	0.181357	0.0406333	0.96526	0.990734	1.00506	0.00727764
720	alpha-[3-[(Hydroxymethyl)nitrosoamino]propyl]-3-pyridinemethanol	0.632784			296.841	226.118	Organoheterocyclic compounds	forward	0.073673	0.427161	2.22756	0.0150429	0.423791	0.172471	-2.53557
721	3-Epimasticadienolic acid	0.632653			262.177	457.367	Lipids and lipid-like molecules	forward	0.00723642	0.0106949	1.39696	0.387495	0.785525	0.676625	-0.563572
722	all-trans-Retinoic acid	0.632532			162.388	301.216	Lipids and lipid-like molecules	forward	0.372341	0.385578	0.230838	0.883663	0.971021	0.965671	-0.0503966
723	21-Hydroxypregnenolone	0.632375			132.636	333.242	Lipids and lipid-like molecules	forward	0.526353	1.19798	1.70718	0.0220503	0.430088	0.439367	-1.1865
724	(2'E,4'Z,7'Z,8E)-Colnelenic acid	0.632301			244.757	293.21	Lipids and lipid-like molecules	forward	0.128307	0.143001	0.896623	0.391985	0.788302	0.897243	-0.156429
725	Leucyl-Methionine	0.632066			200.869	263.142	Organic acids and derivatives	forward	0.321132	0.524432	1.09381	0.287245	0.723719	0.612342	-0.70759
726	PC(18:1(11Z)/15:0)	0.629972			158.005	746.569	Lipids and lipid-like molecules	forward	0.116575	0.0824816	0.473009	0.40384	0.795248	1.41335	0.49912
727	PC(22:5(7Z,10Z,13Z,16Z,19Z)/18:1(11Z))	0.629117			37.0179	834.6	Lipids and lipid-like molecules	forward	0.0579129	0.0953526	1.20668	0.391472	0.788302	0.607355	-0.719387
728	LysoPE(0:0/18:0)	0.628553			214.826	482.323	Lipids and lipid-like molecules	forward	1.30837	1.03387	0.442921	0.422833	0.811604	1.26551	0.339717
729	Glycocholic acid	0.628148			259.634	466.315	Lipids and lipid-like molecules	forward	0.370116	0.855934	1.29218	0.120225	0.587907	0.432412	-1.20952
730	Leucyl-Aspartate	0.627284			403.85	247.129	Organic acids and derivatives	forward	0.405772	0.350945	0.0016833	0.505784	0.853159	1.15623	0.209425
731	2-Amino-3,8-dimethyl-3H-imidazo[4,5-f]quinoxaline	0.62724			61.6396	214.118	Organoheterocyclic compounds	forward	0.230642	0.293745	0.993867	0.178188	0.648089	0.785178	-0.348907
732	4-Hydroxyvalsartan	0.626825			326.191	452.223	Organoheterocyclic compounds	forward	0.0207022	0.0213997	0.27484	0.883126	0.971021	0.96741	-0.0478011
733	4-(Methylnitrosamino)-1-(1-oxido-3-pyridinyl)-1-butanone	0.626611			96.181	224.102	Organic oxygen compounds	forward	0.136835	0.140561	0.130572	0.845553	0.961736	0.973492	-0.0387586
734	Asparaginyl-Arginine	0.625624			441.513	289.15	Organic acids and derivatives	forward	0.814939	0.720382	0.527283	0.456139	0.826511	1.13126	0.17793
735	Alanyl-Proline	0.625456			141.519	187.107	Organic acids and derivatives	forward	0.133362	0.254106	1.35859	0.065376	0.524819	0.524829	-0.930082
736	Artonin C	0.625151			126.006	679.258	Phenylpropanoids and polyketides	forward	0.0131095	0.00687889	1.4253	0.0548553	0.505915	1.90576	0.930369
737	1-eicosanoyl-glycero-3-phosphate	0.624381			56.3298	467.315	Lipids and lipid-like molecules	forward	0.0291433	0.0224612	0.420609	0.383289	0.784549	1.2975	0.37573
738	2-Methoxy-3,5-dimethylpyrimidine	0.623095			130.276	139.086	Organoheterocyclic compounds	forward	0.143867	0.198469	1.38013	0.307163	0.73513	0.724886	-0.464175
739	PC(20:1(11Z)/14:0)	0.623082			157.281	760.582	Lipids and lipid-like molecules	forward	4.49944	4.8813	0.557343	0.801471	0.952077	0.921771	-0.11752
740	Bismahanine	0.622803			339.132	693.353	Organoheterocyclic compounds	forward	0.00953231	0.0154295	0.339712	0.450119	0.824087	0.617796	-0.694799
741	17a-Hydroxypregnenolone	0.622263			36.1253	333.242	Lipids and lipid-like molecules	forward	0.059266	0.0885617	0.726875	0.153849	0.623784	0.669206	-0.579479
742	Methoxypyrazine	0.621489			157.846	111.055	Organoheterocyclic compounds	forward	1.53873	1.21052	0.661346	0.544735	0.869364	1.27113	0.346113
743	Nnal-N-oxide	0.621305			89.378	226.118	Organoheterocyclic compounds	forward	0.284699	0.374904	0.279913	0.598924	0.89639	0.759393	-0.397082
744	4-trans-Hydroxyglipizide	0.621293			430.87	462.181	Benzenoids	forward	0.00681891	0.0196082	1.50059	0.060362	0.514375	0.347759	-1.52384
745	PC(22:4(7Z,10Z,13Z,16Z)/15:0)	0.620644			25.4466	796.574	Lipids and lipid-like molecules	forward	0.00556708	0.0038392	0.77531	0.617443	0.904339	1.45006	0.536115
746	Sinapine	0.620205			265.106	310.164	Phenylpropanoids and polyketides	forward	0.0689335	0.017181	2.27115	0.00270602	0.384798	4.01219	2.00439
747	Temurin	0.619663			258.591	225.098	Organoheterocyclic compounds	forward	0.0339741	0.0242882	1.40352	0.0589368	0.511525	1.39879	0.48418
748	PC(22:4(7Z,10Z,13Z,16Z)/16:0)	0.619624			78.3139	810.599	Lipids and lipid-like molecules	forward	0.0392576	0.132453	1.7677	0.171053	0.641178	0.296388	-1.75444
749	Tetrahydrocortisone	0.61865			216.606	365.232	Lipids and lipid-like molecules	forward	0.00840595	0.00740075	0.0904154	0.740494	0.944106	1.13582	0.183738
750	PC(18:2(9Z,12Z)/15:0)	0.618598			158.154	744.552	Lipids and lipid-like molecules	forward	0.106117	0.0810489	0.217699	0.524796	0.861493	1.3093	0.38879
751	PC(20:2(11Z,14Z)/20:4(5Z,8Z,11Z,14Z))	0.61813			148.713	834.6	Lipids and lipid-like molecules	forward	0.20218	0.295246	1.17863	0.465114	0.833117	0.684783	-0.546282
752	1,2,3,4,5,6-Hexahydro-5-(1-hydroxyethylidene)-7H-cyclopenta[b]pyridin-7-one	0.616684			391.573	180.102	Organoheterocyclic compounds	forward	0.161497	0.364755	0.962173	0.288297	0.724885	0.442755	-1.17542
753	PC(16:1(9Z)/16:1(9Z))	0.61665			159.788	730.535	Lipids and lipid-like molecules	forward	0.168756	0.195184	0.641909	0.614249	0.902339	0.864597	-0.209901
754	Queuosine	0.616423			401.487	410.176	Nucleosides, nucleotides, and analogues	forward	0.0235352	0.0239075	0.026974	0.953296	0.987187	0.984426	-0.022645
755	PC(22:5(7Z,10Z,13Z,16Z,19Z)/16:1(9Z))	0.615431			151.108	806.565	Lipids and lipid-like molecules	forward	1.19921	1.82121	1.1458	0.317913	0.744282	0.658469	-0.602812
756	gamma-Glutamylleucine	0.615281			399.571	261.144	Organic acids and derivatives	forward	0.577575	0.400659	0.460557	0.389977	0.787875	1.44156	0.527632
757	1-Palmitoylglycerophosphoinositol	0.614919			269.256	573.302	Lipids and lipid-like molecules	forward	0.00740902	0.00614078	0.630978	0.646347	0.919581	1.20653	0.270861
758	PC(15:0/15:0)	0.613949			162.482	706.535	Lipids and lipid-like molecules	forward	0.0441884	0.0510347	0.204357	0.704942	0.93728	0.865851	-0.20781
759	D-Pantothenoyl-L-cysteine	0.613283			416.332	323.127	Organic acids and derivatives	forward	0.0194571	0.024095	1.0883	0.156117	0.626383	0.807518	-0.308434
760	Alanyl-Gamma-glutamate	0.612992			359.05	218.113	Organic acids and derivatives	forward	0.165715	0.248948	1.81553	0.0363484	0.459024	0.665662	-0.587137
761	Deoxyadenosine monophosphate	0.612783			341.644	332.076	Nucleosides, nucleotides, and analogues	forward	0.0278338	0.0174158	1.43515	0.0485945	0.48368	1.59819	0.676438
762	1-Methyl-2-propylbenzene	0.612692			163.312	135.117	Benzenoids	forward	1.35934	1.37007	0.078109	0.94599	0.98535	0.992173	-0.0113357
763	LysoPE(18:2(9Z,12Z)/0:0)	0.612469			217.458	478.292	Lipids and lipid-like molecules	forward	0.300395	0.284646	0.0131857	0.678508	0.929576	1.05533	0.0776929
764	Taxifolin 3-arabinoside	0.609578			320.855	437.104	Phenylpropanoids and polyketides	forward	0.00462118	0.00777086	0.469294	0.181895	0.651778	0.59468	-0.749814
765	Kudzusaponin SA2	0.609075			307.741	945.5	Lipids and lipid-like molecules	forward	0.00569035	0.0045783	0.637704	0.76047	0.94563	1.24289	0.313704
766	(E)-2-Butyl-2-octenal	0.608552			26.0018	183.174	Organic oxygen compounds	forward	0.0524514	0.0713025	1.47487	0.0623331	0.51586	0.735618	-0.442972
767	5-(10-Nonadecenyl)-1,3-benzenediol	0.606837			183.393	375.325	Benzenoids	forward	0.0947457	0.115789	0.77005	0.714688	0.93728	0.818259	-0.28937
768	PC(16:1(9Z)/14:0)	0.605954			161.541	704.518	Lipids and lipid-like molecules	forward	0.0948751	0.0740955	0.0567299	0.565089	0.881511	1.28044	0.356644
769	LysoPC(20:3(5Z,8Z,11Z))	0.605317			292.957	546.353	Lipids and lipid-like molecules	forward	0.00850748	0.00227312	1.93249	0.0124392	0.423791	3.74264	1.90406
770	N-Methylcalystegine C1	0.604661			158.058	206.102	Alkaloids and derivatives	forward	0.78681	0.821131	0.426032	0.74298	0.944106	0.958203	-0.0615963
771	Arginyl-Phenylalanine	0.604525			296.863	322.185	Organic acids and derivatives	forward	0.557824	0.242056	0.580689	0.268833	0.711947	2.30452	1.20447
772	apo-[3-methylcrotonoyl-CoA:carbon-dioxide ligase (ADP-forming)]	0.604467			359.991	174.124	Organic acids and derivatives	forward	0.0718628	0.103651	1.22142	0.150151	0.620699	0.693317	-0.528413
773	Cholesta-4,6-dien-3-one	0.603666			32.3432	383.33	Lipids and lipid-like molecules	forward	2.17336	2.15399	0.0560451	0.948774	0.986097	1.00899	0.0129103
774	N-Alpha-acetyllysine	0.603223			397.498	189.123	Organic acids and derivatives	forward	1.08849	0.969564	0.252379	0.626067	0.909438	1.12266	0.16692
775	(?±)-Conen	0.603024			400.197	305.076	Benzenoids	forward	0.141352	0.0547192	1.15312	0.0477603	0.482996	2.58323	1.36917
776	Arachidonic acid	0.602653			34.9534	305.247	Lipids and lipid-like molecules	forward	0.191599	0.201735	0.173143	0.662709	0.923536	0.949753	-0.0743753
777	Melibiose	0.602564			446.247	360.15	Organic oxygen compounds	forward	0.0166092	0.0214537	1.19236	0.166361	0.635696	0.774186	-0.369248
778	Annocherin A	0.602328			141.123	407.277	Lipids and lipid-like molecules	forward	1.06042	1.21828	0.961884	0.841556	0.961305	0.870423	-0.200211
779	2-(2-Furanyl)-3-piperidinol	0.599402			267.627	168.102	Organic nitrogen compounds	forward	0.0543569	0.060351	0.191678	0.619888	0.905734	0.900679	-0.150914
780	N'-Hydroxymethylnorcotinine	0.598727			60.2758	193.097	Organoheterocyclic compounds	forward	0.100847	0.110483	0.483858	0.719217	0.93728	0.912781	-0.131659
781	Vanillin 3-(L-menthoxy)propane-1,2-diol acetal	0.598703			96.0426	365.232	Lipids and lipid-like molecules	forward	0.125017	0.133858	0.554699	0.788712	0.949012	0.933953	-0.0985776
782	LysoPC(16:1(9Z)/0:0)	0.598406			213.081	494.324	Lipids and lipid-like molecules	forward	0.613272	0.437464	0.116517	0.408336	0.797929	1.40188	0.487363
783	4-Hydroxy-5-phenyltetrahydro-1,3-oxazin-2-one	0.595516			165.023	194.081	Benzenoids	forward	0.104088	0.115768	0.698705	0.616607	0.904019	0.899104	-0.15344
784	Porrigenin A	0.595102			47.0735	449.326	Lipids and lipid-like molecules	forward	0.115217	0.117934	0.11811	0.894365	0.973085	0.976957	-0.0336335
785	Alantolactone	0.594913			163.772	233.153	Organoheterocyclic compounds	forward	0.399833	0.410752	0.0968802	0.794499	0.950205	0.973417	-0.0388696
786	Glutaminylvaline	0.593646			300.762	246.144	Organic acids and derivatives	forward	0.0919594	0.0923919	0.18696	0.98655	0.996131	0.995319	-0.00676924
787	N-Ribosylhistidine	0.592351			370.791	288.119	Organic acids and derivatives	forward	0.0573266	0.0502762	0.5149	0.431977	0.817112	1.14024	0.189332
788	Flazine	0.59208			208.855	309.086	Alkaloids and derivatives	forward	0.0442156	0.054215	0.689004	0.306955	0.73513	0.81556	-0.294137
789	D-Ornithine	0.589539			95.0636	133.097	Organic acids and derivatives	forward	0.152253	0.167202	0.807265	0.533251	0.865435	0.910594	-0.13512
790	Valyl-Leucine	0.588549			327.933	231.17	Organic acids and derivatives	forward	0.0863012	0.149842	1.74715	0.0557179	0.506081	0.575947	-0.795993
791	3-(1-Hydroxymethyl-1-propenyl)pentanedioic acid	0.588457			201.059	203.092	Lipids and lipid-like molecules	forward	0.0740876	0.109624	1.56842	0.0195641	0.423791	0.675832	-0.565263
792	Tetraphyllin B	0.588014			385.17	288.107	Organooxygen compounds	forward	1.59134	1.85887	1.05692	0.278753	0.717145	0.856079	-0.224183
793	Ganodosterone	0.587379			167.861	409.31	Lipids and lipid-like molecules	forward	0.0659384	0.112515	0.951289	0.34885	0.76174	0.586042	-0.770925
794	Hyperforin	0.587236			336.849	537.389	Lipids and lipid-like molecules	forward	0.0145844	0.00902589	1.45055	0.124257	0.595213	1.61584	0.69228
795	Ginkgotoxin	0.587032			320.754	184.097	Organoheterocyclic compounds	forward	0.0366544	0.0442745	1.57725	0.0353263	0.455289	0.827891	-0.272487
796	Hydroxysintaxanthin 5,6-epoxide	0.58682			251.997	463.316	Lipids and lipid-like molecules	forward	0.00893994	0.00505117	0.500598	0.346977	0.761402	1.76988	0.823648
797	L-Glutamine	0.586689			74.0083	147.076	Organic acids and derivatives	forward	0.613609	0.832319	0.0416327	0.534536	0.86595	0.737228	-0.439817
798	9alpha-(3-Methylbutanoyloxy)-4S-hydroxy-10(14)-oplopen-3-one	0.584901			124.395	337.236	Lipids and lipid-like molecules	forward	0.00587928	0.0267462	1.15903	0.103494	0.575399	0.219817	-2.18562
799	(?±)-2-Dodecylcyclobutanone	0.584628			32.1632	239.236	Organic oxygen compounds	forward	0.0439243	0.0363197	0.875417	0.231123	0.682452	1.20938	0.274267
800	Ganoderiol D	0.583131			35.8811	489.356	Lipids and lipid-like molecules	forward	0.129096	0.0989416	1.09987	0.315297	0.743382	1.30477	0.38379
801	Serylvaline	0.581719			387.017	205.118	Organic acids and derivatives	forward	0.098315	0.0971997	0.0817114	0.938871	0.984064	1.01147	0.0164602
802	LysoPC(22:0)	0.581118			202.804	580.432	Lipids and lipid-like molecules	forward	0.0465176	0.0349123	0.125864	0.405342	0.795899	1.33241	0.414043
803	LysoPC(16:0)	0.581046			212.142	496.339	Lipids and lipid-like molecules	forward	44.1483	40.9613	0.237613	0.802276	0.952081	1.0778	0.108096
804	Polysorbate 60	0.580034			256.996	435.295	Lipids and lipid-like molecules	forward	0.0355099	0.0218271	1.15502	0.0419925	0.472154	1.62687	0.702103
805	1-hexadecyl-glycero-3-phosphate	0.579362			189.386	397.27	Lipids and lipid-like molecules	forward	0.0613204	0.030138	1.47706	0.0714423	0.531625	2.03465	1.02478
806	6-(alpha-D-Glucosaminyl)-1D-myo-inositol	0.578611			547.295	342.138	Organic oxygen compounds	forward	0.0333734	0.0445994	0.433436	0.375837	0.77773	0.748292	-0.418327
807	Diferuloylputrescine	0.5782			51.3778	441.2	Phenylpropanoids and polyketides	forward	1.30469	0.770782	0.169674	0.516867	0.857954	1.69269	0.759314
808	Hippuric acid	0.573512			342.39	180.065	Benzenoids	forward	0.0439437	0.0798473	1.57274	0.154748	0.625044	0.550347	-0.861586
809	1-Deoxy-D-glucitol	0.573153			118.086	167.093	Organic oxygen compounds	forward	1.11594	3.29181	0.658438	0.269301	0.711991	0.339004	-1.56063
810	Lysyl-Proline	0.572609			430.351	244.165	Organic acids and derivatives	forward	0.040973	0.071788	0.544242	0.184596	0.655425	0.57075	-0.80907
811	4-Hydroxy-4-(3-pyridyl)-butanoic acid	0.571284			276.661	182.081	Organoheterocyclic compounds	forward	0.33906	0.400016	0.375257	0.314235	0.742055	0.847616	-0.238517
812	L-Histidine trimethylbetaine	0.571283			91.8355	198.124	Organic acids and derivatives	forward	0.245281	0.290653	0.558001	0.37496	0.777192	0.843895	-0.244865
813	4-[(Hydroxymethyl)nitrosoamino]-1-(3-pyridinyl)-1-butanone	0.571157			129.331	224.102	Organic oxygen compounds	forward	0.080789	0.118774	1.37007	0.0874183	0.556936	0.680191	-0.555987
814	Panaquinquecol 1	0.570649			323.51	293.21	Lipids and lipid-like molecules	forward	0.0214947	0.05102	2.30612	0.00208955	0.353349	0.421299	-1.24708
815	Serylalanine	0.57051			69.7866	177.087	Organic acids and derivatives	forward	0.121738	0.136163	0.86792	0.747142	0.944443	0.894058	-0.16156
816	Prolyl-Gamma-glutamate	0.569912			416.722	244.129	Organic acids and derivatives	forward	0.804934	0.533371	1.56774	0.118349	0.582855	1.50914	0.593731
817	3-Aminocaproic acid	0.569624			385.255	132.102	Organic acids and derivatives	forward	1.04006	0.712597	0.0331801	0.550651	0.87209	1.45953	0.545506
818	4,8,12,15,19-Docosapentaenoic acid	0.569057			86.1872	331.262	Lipids and lipid-like molecules	forward	0.0642382	0.042551	0.715733	0.318111	0.744359	1.50967	0.594238
819	Capsiamide	0.568641			114.501	270.279	Organic acids and derivatives	forward	0.104387	0.134718	0.884405	0.645116	0.919136	0.774854	-0.368003
820	Phenylalanyl-Glycine	0.568467			400.406	223.107	Organic acids and derivatives	forward	0.182542	0.195	0.141892	0.866248	0.966841	0.93611	-0.0952499
821	N,N-Dimethylsphingosine	0.568002			65.3935	328.32	Organic nitrogen compounds	forward	0.119422	0.104136	0.287653	0.752589	0.944466	1.14679	0.197605
822	4-Methoxy-3-geranylgeranyl-1,2-dihydroxybenzene	0.566631			205.552	413.306	Lipids and lipid-like molecules	forward	0.361791	0.257973	1.29353	0.160652	0.630839	1.40244	0.487941
823	Stigmasterol	0.565928			91.8634	395.366	Lipids and lipid-like molecules	forward	0.128393	0.124631	0.696167	0.956819	0.987475	1.03019	0.0429065
824	Purine	0.565145			18.2217	121.051	Organoheterocyclic compounds	forward	0.0263834	0.0281992	0.927652	0.353543	0.764662	0.935607	-0.096025
825	1-(1-Pyrrolidinyl)-2-propanone	0.564699			306.62	128.107	Organoheterocyclic compounds	forward	0.770471	0.463911	1.02401	0.334735	0.755761	1.66082	0.731892
826	Dihydro-2,4-dimethyl-6-(1-methylpropyl)-4H-1,3,5-dithiazine	0.564591			339.462	206.102	Organoheterocyclic compounds	forward	0.47289	0.752025	1.54697	0.0679087	0.525999	0.628823	-0.669275
827	(2beta,3alpha,9alpha,24R)-Ergosta-7,22-diene-2,3,9-triol	0.563559			330.496	431.347	Lipids and lipid-like molecules	forward	0.012408	0.0097716	0.24373	0.650608	0.920858	1.2698	0.344602
828	Wistin	0.563157			178.156	461.143	Phenylpropanoids and polyketides	forward	0.123038	0.13378	0.738773	0.608172	0.89853	0.919705	-0.120757
829	O-Methylganoderic acid O	0.562392			334.852	645.394	Lipids and lipid-like molecules	forward	0.00859833	0.0135454	0.523619	0.543686	0.869123	0.634778	-0.655676
830	2-(3-Carboxy-3-aminopropyl)-L-histidine	0.561924			401.357	257.113	Organic acids and derivatives	forward	0.0306546	0.045344	0.906638	0.306799	0.73513	0.676045	-0.564809
831	9-HODE	0.561695			63.7011	297.242	Lipids and lipid-like molecules	forward	0.390833	0.628069	1.99042	0.00444702	0.405475	0.622277	-0.684372
832	1,3,8-Trihydroxy-4-methyl-2,7-diprenylxanthone	0.561375			27.0307	395.187	Organoheterocyclic compounds	forward	0.110804	0.123519	0.644049	0.515195	0.857398	0.897061	-0.156722
833	Osmaronin	0.560533			136.716	260.112	Lipids and lipid-like molecules	forward	0.516462	0.515074	0.300103	0.991379	0.997374	1.0027	0.0038837
834	[7]-Paradol	0.560074			161.277	293.21	Benzenoids	forward	0.249184	0.237998	0.0879685	0.816863	0.955187	1.047	0.0662605
835	PI(16:1(9Z)/18:0)	0.559851			209.558	837.556	Lipids and lipid-like molecules	forward	0.0311249	0.0125475	1.21235	0.0637515	0.520618	2.48057	1.31067
836	6''-O-Acetyldaidzin	0.558812			72.6222	459.127	Phenylpropanoids and polyketides	forward	0.00231468	0.00127247	0.165066	0.283053	0.719079	1.81905	0.863182
837	Glucodistylin	0.558578			329.689	467.115	Phenylpropanoids and polyketides	forward	0.000214824	0.00156097	1.22688	0.1394	0.611174	0.137622	-2.86122
838	Fructosamine	0.557241			367.39	180.087	Organic oxygen compounds	forward	0.162693	0.194024	0.552383	0.528549	0.864051	0.838518	-0.254086
839	L-Threo-3-Phenylserine	0.556337			52.1216	182.081	Organic acids and derivatives	forward	0.101109	0.085859	0.0663238	0.578052	0.887453	1.17761	0.235867
840	DG(14:1(9Z)/22:5(4Z,7Z,10Z,13Z,16Z)/0:0)	0.555274			30.3595	613.48	Lipids and lipid-like molecules	forward	0.0787444	0.090373	0.251401	0.703833	0.93728	0.871326	-0.198716
841	Sterebin E	0.554467			66.8406	339.252	Lipids and lipid-like molecules	forward	0.0669588	0.0925172	0.893771	0.126831	0.595795	0.723744	-0.466449
842	Androstanediol	0.553658			30.2674	293.247	Lipids and lipid-like molecules	forward	0.332306	0.7214	1.51372	0.0959319	0.567291	0.46064	-1.11829
843	Stearoylcarnitine	0.553334			187.792	428.373	Lipids and lipid-like molecules	forward	0.503037	0.781439	1.84218	0.122607	0.593351	0.643731	-0.63547
844	Linamarin	0.552357			126.751	248.113	Organic oxygen compounds	forward	0.646313	1.29612	1.05971	0.106179	0.578063	0.498652	-1.00389
845	p-Hydroxyfelbamate	0.552316			361.78	255.097	Benzenoids	forward	3.05128	1.52759	1.5772	0.0311341	0.445355	1.99745	0.998162
846	3,4-Dihydroxy-2-hydroxymethyl-1-pyrrolidinepropanamide	0.552215			422.041	205.118	Organoheterocyclic compounds	forward	0.231064	0.276934	1.52893	0.0701485	0.528284	0.834364	-0.261251
847	Falcarindiol	0.551581			162.448	261.184	Lipids and lipid-like molecules	forward	0.632348	0.525505	1.20265	0.205558	0.663081	1.20331	0.267013
848	alpha-Amyrone	0.551025			30.3614	425.377	Lipids and lipid-like molecules	forward	0.895914	0.962315	0.220132	0.763365	0.946759	0.930998	-0.10315
849	LysoPE(0:0/14:0)	0.550554			222.795	426.261	Lipids and lipid-like molecules	forward	0.281606	0.249256	0.951836	0.387345	0.785445	1.12979	0.176053
850	Indole-3-carbinol	0.549641			198.914	148.075	Organoheterocyclic compounds	forward	0.0383391	0.0632143	1.28343	0.0958352	0.567291	0.606493	-0.721437
851	8-iso-13,14-dihydro-15-keto-PGF2a	0.54894			50.5734	337.236	Lipids and lipid-like molecules	forward	0.0411166	0.069137	0.994459	0.145354	0.618345	0.594711	-0.749738
852	N,N'-Diacetylhydrazine	0.546509			116.692	117.066	Organic nitrogen compounds	forward	0.0747452	0.0849622	0.681916	0.44959	0.824087	0.879747	-0.18484
853	25-Hydroxycholesterol	0.545558			33.8038	425.34	Lipids and lipid-like molecules	forward	0.163008	0.122867	1.45801	0.102081	0.574013	1.3267	0.407845
854	3-Hydroxy-L-proline	0.545394			64.7516	132.065	Organic acids and derivatives	forward	0.0356484	0.0402685	0.308237	0.555428	0.875334	0.885268	-0.175813
855	Ascorbigen	0.544886			165.985	306.1	Organoheterocyclic compounds	forward	0.0983103	0.118261	0.812922	0.26853	0.711927	0.8313	-0.266559
856	PC(22:2(13Z,16Z)/14:0)	0.543318			155.547	786.596	Lipids and lipid-like molecules	forward	3.75678	3.91236	0.309326	0.874008	0.967567	0.960233	-0.0585442
857	Prostaglandin H2	0.543199			56.9825	335.22	Lipids and lipid-like molecules	forward	0.0358114	0.0482407	1.27238	0.0797121	0.553084	0.742349	-0.42983
858	Benzyl gentiobioside	0.543114			106.586	433.171	Organic oxygen compounds	forward	0.0690119	0.409906	2.32762	0.022968	0.431548	0.16836	-2.57038
859	DG(16:0/16:0/0:0)	0.542965			30.2674	591.496	Lipids and lipid-like molecules	forward	0.0496371	0.0803042	1.21368	0.191323	0.659316	0.618113	-0.694057
860	Menthone 1,2-glyceryl ketal	0.542361			352.855	298.102	Lipids and lipid-like molecules	forward	0.028722	0.0241083	0.694004	0.385564	0.785445	1.19138	0.252629
861	LysoPC(P-16:0)	0.541792			202.305	480.343	Lipids and lipid-like molecules	forward	0.217246	0.203674	0.10356	0.926825	0.981781	1.06664	0.0930697
862	Calystegine B2	0.541527			276.513	176.092	Alkaloids and derivatives	forward	0.146098	0.24177	1.09461	0.18264	0.652438	0.604285	-0.726699
863	Betulinic acid	0.541199			96.948	457.367	Lipids and lipid-like molecules	forward	0.0584334	0.0939556	0.691248	0.309607	0.736203	0.621926	-0.685185
864	alpha-Terpinyl anthranilate	0.5406			208.863	274.183	Lipids and lipid-like molecules	forward	0.0788864	0.106282	1.02454	0.198743	0.662631	0.74224	-0.430042
865	Formyl-5-hydroxykynurenamine	0.540142			117.117	209.092	Organic oxygen compounds	forward	0.373932	0.447096	1.43421	0.0794295	0.552684	0.836357	-0.257809
866	8-Deoxy-11-hydroxy-13-chlorogrosheimin	0.53791			83.9381	299.1	Lipids and lipid-like molecules	forward	0.151466	0.239804	0.479915	0.263422	0.706867	0.631626	-0.662858
867	Histidinyl-Valine	0.537751			325.137	255.144	Organic acids and derivatives	forward	0.0210229	0.0409867	1.36424	0.06071	0.514375	0.512919	-0.963196
868	LysoPA(18:0e/0:0)	0.536016			46.2848	425.304	Lipids and lipid-like molecules	forward	0.105615	0.0339662	1.71513	0.0425448	0.472154	3.10943	1.63665
869	Kinetin	0.535326			450.126	216.086	Organoheterocyclic compounds	forward	0.0653727	0.0491008	0.483599	0.384211	0.785445	1.3314	0.412942
870	13-Tetradecene-1,3-diyne-6,7-diol	0.53481			164.173	221.153	Lipids and lipid-like molecules	forward	3.11887	3.20656	0.113176	0.77723	0.947177	0.972652	-0.0400047
871	N-[[3-Hydroxy-2-(2-pentenyl)cyclopentyl]acetyl]isoleucine	0.533752			165.958	326.232	Organic acids and derivatives	forward	0.663841	0.443523	0.918966	0.133824	0.603164	1.49674	0.581827
872	Stigmastane-3,6-dione	0.53369			30.3797	429.371	Lipids and lipid-like molecules	forward	3.08156	3.205	0.466097	0.706548	0.93728	0.961483	-0.0566662
873	(3S,5S)-3,5-Diaminohexanoate	0.53075			344.864	147.113	Organic acids and derivatives	forward	0.0488635	0.0537445	0.386724	0.679955	0.930477	0.909182	-0.137359
874	Neoporrigenin B	0.530218			58.3208	447.31	Lipids and lipid-like molecules	forward	0.150109	0.122794	0.526486	0.599358	0.896728	1.22244	0.289766
875	L-Octanoylcarnitine	0.529204			221.031	288.216	Lipids and lipid-like molecules	forward	0.0370785	0.0162966	1.91281	0.0234363	0.431688	2.27523	1.18601
876	LysoPC(18:3(6Z,9Z,12Z))	0.5275			212.206	518.321	Lipids and lipid-like molecules	forward	0.73778	0.751773	0.374865	0.938592	0.984064	0.981388	-0.0271048
877	Valyl-Hydroxyproline	0.527086			255.144	231.133	Organic acids and derivatives	forward	0.0612559	0.0778793	0.832321	0.26956	0.711991	0.78655	-0.34639
878	Histidinyl-Proline	0.527077			328.82	253.129	Organic acids and derivatives	forward	0.0258184	0.0284001	0.295218	0.598052	0.896014	0.909095	-0.137498
879	4-Methyl-2-(1-methylethyl)thiazole	0.524731			324.512	142.069	Organoheterocyclic compounds	forward	1.18569	1.0717	0.709008	0.537414	0.866914	1.10636	0.145824
880	2-[Octahydro-4,7-dimethyl-1-oxocyclopenta[c]pyran-3-yl]nepetalactam	0.522942			253.514	332.221	Lipids and lipid-like molecules	forward	0.0352633	0.0267675	0.0782046	0.600651	0.896801	1.31739	0.397687
881	AICA-riboside	0.521263			205.019	259.103	Nucleosides, nucleotides, and analogues	forward	0.0635547	0.0809896	0.560591	0.603613	0.897115	0.784727	-0.349738
882	N-Acetylornithine	0.516777			411.522	175.108	Organic acids and derivatives	forward	0.624919	0.749306	1.2917	0.0818088	0.553084	0.833998	-0.261885
883	PC(18:3(9Z,12Z,15Z)/14:1(9Z))	0.515866			157.12	726.503	Lipids and lipid-like molecules	forward	0.0689908	0.0355965	0.381267	0.272303	0.712489	1.93813	0.954668
884	desmethylclomipramine	0.515637			359.979	301.15	Organoheterocyclic compounds	forward	0.126292	0.122879	0.561986	0.928468	0.981815	1.02778	0.0395267
885	7,8-Dehydro-beta-micropteroxanthin	0.514915			212.207	395.291	Lipids and lipid-like molecules	forward	1.00155	0.908025	0.482468	0.864081	0.966295	1.10299	0.141426
886	Pyro-L-glutaminyl-L-glutamine	0.5143			441.124	258.108	Organic acids and derivatives	forward	0.0341193	0.056041	1.41807	0.147937	0.61944	0.608828	-0.715894
887	lysoPC(26:1(5Z))	0.513778			199.984	634.478	Lipids and lipid-like molecules	forward	0.0180893	0.0156148	0.155928	0.586187	0.890204	1.15847	0.212225
888	4-Oxo-4-(3-pyridyl)-butanamide	0.513492			307.658	179.081	Organic oxygen compounds	forward	0.0386246	0.0461559	1.01933	0.152512	0.622943	0.836828	-0.256997
889	D-Pantethine	0.511405			176.66	555.25	Organic acids and derivatives	forward	0.00517152	0.00981242	0.28667	0.528056	0.863723	0.527039	-0.924019
890	Estriol	0.508362			153.726	271.172	Lipids and lipid-like molecules	forward	0.0663458	0.0331008	1.35067	0.0512192	0.489991	2.00436	1.00314
891	L-Histidinol	0.506463			120.177	142.097	Organic nitrogen compounds	forward	0.566745	0.626003	0.505979	0.468424	0.83493	0.905339	-0.14347
892	Sugetriol triacetate	0.506028			263.39	379.206	Lipids and lipid-like molecules	forward	0.173672	0.171366	0.188964	0.964397	0.990531	1.01346	0.0192852
893	S-(2-Methylpropionyl)-dihydrolipoamide-E	0.501964			167.716	278.123	Lipids and lipid-like molecules	forward	0.116425	0.122619	0.759337	0.82091	0.955628	0.949481	-0.0747891
894	Homoanserine	0.501879			267.005	255.144	Organic acids and derivatives	forward	0.0392161	0.0277189	1.52403	0.0578023	0.508822	1.41478	0.500577
895	Prolylglycine	0.500703			357.611	173.092	Organic acids and derivatives	forward	0.0740819	0.0913762	1.61687	0.0658057	0.525999	0.810735	-0.302697
896	Homocapsaicin	0.500527			220.238	320.225	Benzenoids	forward	0.101517	0.0930183	0.743209	0.852067	0.963351	1.09137	0.126139
897	5-O-Methylembelin	0.499505			192.081	309.206	Organooxygen compounds	forward	0.180242	0.366841	1.6928	0.04304	0.472154	0.491335	-1.02522
898	2-Hydroxy-3-(3,4-dihydroxyphenyl)propanamide	0.499387			103.441	198.076	Benzenoids	forward	0.0865809	0.0912945	0.286104	0.688996	0.932693	0.948369	-0.0764789
899	Prolyl-Serine	0.498947			299.909	203.102	Organic acids and derivatives	forward	0.141476	0.0986841	1.07281	0.0782056	0.549428	1.43362	0.519663
900	4-Acetyl-2(3H)-benzoxazolone	0.498312			64.2366	178.05	Organoheterocyclic compounds	forward	0.0811559	0.0838498	0.0143951	0.916993	0.98005	0.967873	-0.0471102
901	LysoPE(0:0/20:5(5Z,8Z,11Z,14Z,17Z))	0.496398			108.852	500.274	Lipids and lipid-like molecules	forward	0.0405879	0.0082847	2.26609	0.0162055	0.423791	4.89915	2.29253
902	(2S,4R)-4-(9H-Pyrido[3,4-b]indol-1-yl)-1,2,4-butanetriol	0.495838			56.6053	273.123	Alkaloids and derivatives	forward	0.122198	0.148356	0.749121	0.217438	0.673025	0.823682	-0.27984
903	Tryptophyl-Isoleucine	0.492748			198.959	318.18	Organic acids and derivatives	forward	0.0660149	0.10482	1.01994	0.288197	0.724885	0.629792	-0.667053
904	Formiminoglutamic acid	0.492437			219.231	175.071	Organic acids and derivatives	forward	0.0734835	0.0634402	0.189273	0.759829	0.945628	1.15831	0.212024
905	1,3-Benzenediol	0.492143			308.704	111.044	Benzenoids	forward	0.0259854	0.0358838	0.121101	0.405525	0.795899	0.724154	-0.465632
906	3beta,6beta-Dihydroxynortropane	0.490278			327.493	144.102	Alkaloids and derivatives	forward	0.129944	0.174886	0.854571	0.296478	0.73006	0.743019	-0.428529
907	N-[(4E,8E)-1,3-dihydroxyoctadeca-4,8-dien-2-yl]hexadecanamide	0.489886			33.027	536.504	Lipids and lipid-like molecules	forward	0.0358505	0.0377204	0.723687	0.866436	0.966857	0.950428	-0.0733514
908	6-Dimethylaminopurine	0.48903			59.6324	164.093	Organoheterocyclic compounds	forward	0.115477	0.133801	0.68952	0.785345	0.948216	0.863047	-0.212489
909	Clupanodonyl carnitine	0.486862			235.122	474.357	Lipids and lipid-like molecules	forward	0.0122992	0.0106296	0.643686	0.779771	0.947757	1.15706	0.210469
910	LysoPC(20:4(5Z,8Z,11Z,14Z))	0.486521			185.162	544.34		forward	0.112067	0.0829398	1.14922	0.722158	0.93728	1.35119	0.434227
911	Dopamine 3-O-sulfate	0.486131			48.3075	234.043	Organic acids and derivatives	forward	0.0451602	0.0617527	1.81057	0.0529356	0.498435	0.731308	-0.451449
912	N-[(3a,5b,7b)-7-hydroxy-24-oxo-3-(sulfooxy)cholan-24-yl]-Glycine	0.485875			255.608	530.278	Lipids and lipid-like molecules	forward	0.030896	0.080768	2.08716	0.00868346	0.413498	0.382528	-1.38636
913	Calcidiol	0.485178			36.2656	423.322	Lipids and lipid-like molecules	forward	0.0153368	0.00762512	1.11074	0.0455045	0.472573	2.01136	1.00817
914	Octadecanedioic acid	0.48516			151.913	315.252	Lipids and lipid-like molecules	forward	0.00295391	0.0833117	2.32821	0.0222038	0.430088	0.0354561	-4.81782
915	Aspartame	0.484045			366.305	295.128	Organic acids and derivatives	forward	0.118846	0.114771	0.381776	0.890362	0.971737	1.0355	0.0503338
916	Palmitoleoyl Ethanolamide	0.483146			131.623	298.274	Organic nitrogen compounds	forward	0.165835	0.15132	0.0654598	0.774652	0.947177	1.09592	0.132141
917	L-alpha-Amino-1H-pyrrole-1-hexanoic acid	0.481733			361.759	197.128	Organic acids and derivatives	forward	0.0759587	0.167006	2.41962	0.00013354	0.199673	0.454825	-1.13662
918	Ginsenoyne A linoleate	0.481556			291.615	521.393	Lipids and lipid-like molecules	forward	0.0250041	0.0170683	1.4536	0.119486	0.586208	1.46495	0.550851
919	Leucyl-Hydroxyproline	0.47984			375.281	245.149	Organic acids and derivatives	forward	0.15822	0.134933	0.43091	0.581801	0.88872	1.17258	0.229682
920	Annoglabasin C	0.473691			234.269	407.238	Lipids and lipid-like molecules	forward	0.34806	0.389592	0.134548	0.689261	0.932693	0.893397	-0.162627
921	LysoPC(24:1(15Z))	0.471132			184.129	606.448	Lipids and lipid-like molecules	forward	0.0759836	0.0619924	0.658512	0.396918	0.791633	1.22569	0.293598
922	Sakacin P	0.469047			302.266	217.118	Lipids and lipid-like molecules	forward	0.811523	0.467342	1.12387	0.1965	0.662631	1.73646	0.796153
923	Neryl rhamnosyl-glucoside	0.467345			84.7719	463.253	Lipids and lipid-like molecules	forward	0.0345242	0.0451617	0.717827	0.308244	0.736033	0.764457	-0.387493
924	beta-D-Glucosamine	0.465143			86.0754	180.088	Organooxygen compounds	forward	0.0826208	0.109555	0.982769	0.148538	0.619705	0.754146	-0.407085
925	8-Hydroxynevirapine	0.462033			293.144	283.122	Organic nitrogen compounds	forward	0.0338576	0.0316841	0.195528	0.746763	0.944443	1.0686	0.095723
926	Prulaurasin	0.460288			423.799	313.138	Organooxygen compounds	forward	0.0321313	0.0381755	0.36927	0.542798	0.868965	0.841675	-0.248665
927	N-Gluconyl ethanolamine	0.460044			273.811	240.106	Organonitrogen compounds	forward	0.0179323	0.0471741	1.07965	0.108205	0.578228	0.380131	-1.39543
928	Stearoylethanolamide	0.459892			107.047	328.32	Organic nitrogen compounds	forward	0.0164652	0.0615818	1.0657	0.261558	0.70595	0.267372	-1.90308
929	(1beta,2alpha,3alpha)-1,2,3,24-Tetrahydroxy-12-oleanen-28-oic acid	0.458859			52.2507	505.348	Lipids and lipid-like molecules	forward	0.0905803	0.0851556	0.340962	0.780094	0.947757	1.0637	0.0890954
930	4-Aminohippuric acid	0.456908			116.495	195.076	Benzenoids	forward	0.297955	0.325765	0.159387	0.661928	0.923319	0.914633	-0.128734
931	Ribothymidine	0.456011			448.956	259.092	Nucleosides, nucleotides, and analogues	forward	0.0359524	0.0363346	0.0222354	0.965658	0.990734	0.989481	-0.0152562
932	Kanzonol M	0.455036			285.214	399.175	Phenylpropanoids and polyketides	forward	0.0107951	0.00947633	0.29814	0.685674	0.932101	1.13917	0.18798
933	N-Salicyloylaspartic acid	0.453494			172.996	254.064	Organic acids and derivatives	forward	0.040611	0.0479761	0.563007	0.499256	0.852101	0.846484	-0.240445
934	2,9-Bis(3-methyl-2E-pentenoyl)-2b,9a-dihydroxy-4Z,10(14)-oplopadien-3-one	0.453354			131.696	443.272	Lipids and lipid-like molecules	forward	0.147533	0.0178371	2.13112	0.0413884	0.472154	8.27114	3.04809
935	2-Methyl-2-phenyl-undecane	0.450637			29.3921	191.179	Benzenoids	forward	0.0440663	0.0485994	0.0808783	0.704554	0.93728	0.906725	-0.141263
936	Mabiogenin 3-[rhamnosyl-(1->6)-[glucosyl-(1->2)]-glucoside]	0.449332			307.358	959.516	Lipids and lipid-like molecules	forward	0.0322257	0.0188948	0.101211	0.228902	0.680808	1.70554	0.770226
937	N-gamma-L-Glutamyl-D-alanine	0.448501			281.254	219.097	Organic acids and derivatives	forward	0.242424	0.390873	1.66049	0.101604	0.57295	0.620211	-0.689169
938	Malvidin 3-(6-acetylglucoside)	0.444032			292.45	535.144	Phenylpropanoids and polyketides	forward	0.00773537	0.00714627	0.518694	0.755419	0.944466	1.08243	0.114279
939	Piplartine	0.443001			188.315	318.133	Phenylpropanoids and polyketides	forward	0.0310577	0.0398286	1.05518	0.145265	0.618345	0.779785	-0.358851
940	Ethylphosphate	0.441305			121.291	183.076	Organic acids and derivatives	forward	0.49853	0.525036	0.239114	0.709055	0.93728	0.949516	-0.0747356
941	LysoPC(22:1(13Z))	0.441043			204.177	578.417		forward	0.0725765	0.0584589	0.137344	0.456156	0.826511	1.2415	0.31208
942	LysoPC(20:0/0:0)	0.440248			205.233	552.401	Lipids and lipid-like molecules	forward	0.183523	0.145361	0.340054	0.295732	0.729623	1.26254	0.336324
943	2-(Ethylsulfinylmethyl)phenyl methylcarbamate	0.436769			223.681	242.084	Benzenoids	forward	0.0587393	0.0737129	1.26016	0.211672	0.667933	0.796866	-0.327591
944	Heteroflavanone C	0.435641			309.376	415.17	Phenylpropanoids and polyketides	forward	0.0699826	0.0639677	0.315814	0.741899	0.944106	1.09403	0.129653
945	Hexadecanedioic acid mono-L-carnitine ester	0.434378			287.997	430.316	Lipids and lipid-like molecules	forward	0.238704	0.155727	1.30865	0.0979713	0.569427	1.53284	0.616208
946	(all-E)-1,8,10-Heptadecatriene-4,6-diyne-3,12-diol	0.433851			237.407	259.169	Lipids and lipid-like molecules	forward	0.0795408	0.0923524	1.08372	0.784806	0.948216	0.861275	-0.215455
947	Phenylbutyrylglutamine	0.431908			254.186	293.148	Organic acids and derivatives	forward	0.0320176	0.0242261	0.875143	0.178563	0.648354	1.32162	0.402308
948	Cryptochrome	0.431898			32.139	585.429	Lipids and lipid-like molecules	forward	0.0482075	0.0558109	1.35576	0.192908	0.660149	0.863765	-0.211289
949	Santene	0.431485			32.1236	123.117	Hydrocarbons	forward	0.414221	0.457401	0.306947	0.473888	0.837759	0.905596	-0.14306
950	2,4-Diamino-6-nitrotoluene	0.430888			412.619	168.077	Benzenoids	forward	0.16192	0.12942	0.796776	0.293179	0.727465	1.25112	0.323222
951	Monoethylglycinexylidide	0.430793			49.4868	207.143	Organic acids and derivatives	forward	0.042175	0.0386085	0.0428636	0.639246	0.915407	1.09238	0.127469
952	N-Acetyl-L-tyrosine	0.427978			342.697	224.091	Organic acids and derivatives	forward	0.292628	0.549056	1.5754	0.102606	0.574013	0.532966	-0.907883
953	PI(18:0/16:0)	0.42656			236.91	839.56	Lipids and lipid-like molecules	forward	0.139639	0.168649	0.464992	0.719609	0.93728	0.827986	-0.272323
954	Nigakihemiacetal B	0.424933			249.668	391.206	Lipids and lipid-like molecules	forward	0.133059	0.149364	0.63344	0.669807	0.925447	0.89084	-0.166762
955	DG(22:5(7Z,10Z,13Z,16Z,19Z)/16:1(9Z)/0:0)	0.423457			139.132	641.508	Lipids and lipid-like molecules	forward	0.0251199	0.0283598	0.333281	0.626459	0.909565	0.88576	-0.175012
956	Bakkenolide D	0.422627			427.664	409.163	Lipids and lipid-like molecules	forward	0.0128052	0.0200037	1.75972	0.0470358	0.479609	0.640141	-0.643538
957	LysoPC(18:2(9Z,12Z))	0.41922			210.429	520.34	Lipids and lipid-like molecules	forward	3.86396	3.53738	0.59487	0.830192	0.958694	1.09233	0.127402
958	Monoglyceride citrate	0.419084			324.904	267.073	Lipids and lipid-like molecules	forward	0.146088	0.0885503	1.58413	0.0568152	0.506601	1.64978	0.722271
959	DG(18:4(6Z,9Z,12Z,15Z)/18:3(6Z,9Z,12Z)/0:0)	0.417524			30.4005	611.465	Lipids and lipid-like molecules	forward	0.0192292	0.0217126	0.473544	0.717204	0.93728	0.885625	-0.175232
960	Threoninyl-Alanine	0.415524			333.243	191.102	Organic acids and derivatives	forward	0.0202609	0.0188369	0.0891644	0.751215	0.944466	1.0756	0.105136
961	Dicaffeoylputrescine	0.412516			59.8874	413.173	Phenylpropanoids and polyketides	forward	0.0448568	0.0490216	0.961863	0.840733	0.960984	0.915042	-0.12809
962	Alpha-CEHC	0.410419			98.7984	317.113	Organoheterocyclic compounds	forward	0.427968	0.467837	0.712214	0.512973	0.855418	0.91478	-0.128504
963	1,4,5-Naphthalenetriol	0.410152			33.2942	177.054	Benzenoids	forward	0.383099	0.319977	0.125583	0.510481	0.854256	1.19727	0.25975
964	Ganolucidic acid E	0.409715			36.3697	485.326	Lipids and lipid-like molecules	forward	0.0919367	0.0556081	1.69891	0.0283325	0.436687	1.6533	0.725346
965	Galactose-beta-1,4-xylose	0.408473			331.253	313.113	Organic oxygen compounds	forward	0.298758	0.184447	0.45637	0.445803	0.824087	1.61975	0.69577
966	1H-Imidazole-1-acetic acid	0.407333			313.28	186.053	Organic acids and derivatives	forward	0.0105485	0.0135689	1.1644	0.253935	0.699723	0.777399	-0.363274
967	Schidigeragenin B	0.405664			58.0551	429.299	Lipids and lipid-like molecules	forward	0.158797	0.152385	0.215228	0.852899	0.963351	1.04208	0.0594682
968	Physagulin A	0.404621			30.3471	511.272	Lipids and lipid-like molecules	forward	0.0887983	0.0906596	0.12697	0.851411	0.963281	0.979469	-0.0299288
969	beta-Cryptoxanthin	0.403508			31.1393	552.428	Lipids and lipid-like molecules	forward	0.0905582	0.105507	1.16776	0.214337	0.670867	0.858313	-0.220423
970	L-Urobilin	0.401599			289.946	595.348	Organoheterocyclic compounds	forward	0.00658524	0.118477	2.29068	0.0391334	0.472154	0.0555826	-4.16922
971	1-(3-Furanyl)-6,7-dihydroxy-4,8-dimethyl-1-nonanone	0.400442			34.5598	269.174	Lipids and lipid-like molecules	forward	0.113876	0.134997	1.17625	0.231376	0.682577	0.843546	-0.245462
972	3-O-Methylniveusin A	0.398136			411.44	409.181	Lipids and lipid-like molecules	forward	0.0652783	0.0842415	0.276458	0.511584	0.854605	0.774895	-0.367926
973	Marmesin rhamnoside	0.397692			84.1191	393.151	Phenylpropanoids and polyketides	forward	0.744812	0.305998	1.3619	0.054663	0.505703	2.43404	1.28336
974	Liquoric acid	0.39765			57.6556	485.326	Lipids and lipid-like molecules	forward	0.0395324	0.04273	0.539679	0.800586	0.951638	0.925167	-0.112215
975	N-Acetyl-a-neuraminic acid	0.397089			82.9256	310.114	Organic oxygen compounds	forward	0.455383	0.549074	1.56298	0.0858516	0.556029	0.829365	-0.269921
976	Linoleyl carnitine	0.395558			190.366	424.34	Lipids and lipid-like molecules	forward	1.45177	1.35656	0.37842	0.70527	0.93728	1.07018	0.0978583
977	PE(16:0/14:0)	0.395213			165.124	664.49	Lipids and lipid-like molecules	forward	0.202487	0.142298	0.833345	0.261755	0.70595	1.42298	0.508917
978	Postin	0.395058			148.55	497.323	Organic acids and derivatives	forward	0.0704588	0.0693542	0.118991	0.946046	0.98535	1.01593	0.0227958
979	Valdecoxib	0.391386			228.414	315.082	Benzenoids	forward	0.0152428	0.0115133	1.30965	0.0568515	0.506601	1.32393	0.40483
980	Oleoside dimethyl ester	0.391032			129.368	419.155	Lipids and lipid-like molecules	forward	0.0208637	0.0360025	0.845841	0.260423	0.704896	0.579507	-0.787102
981	Vaccenyl carnitine	0.389493			188.274	426.356	Lipids and lipid-like molecules	forward	2.66134	3.38257	1.53885	0.0582594	0.509643	0.78678	-0.345969
[truncated: 8,006 more rows]

## Sheet: H_dose-L_dose
The changed metabolites in GDM rats treated with high-dose probiotics supplements versus GDM rats treated with lose-dose probiotics supplements
[truncated: 8,984 more rows]

[truncated: 3 more sheets: L_dose-Control, L_dose-Model, Model-Control]
